# Supplementary material for: lncRNA 3222401L13Rik/ENSG00000272070 modulates microglial inflammatory programs in association with PU.1
Source: bioRxiv. 2025 Nov 1:2025.10.31.685723. Preprint. [Version 1] doi: 10.1101/2025.10.31.685723 (PMC12636461; doi:10.1101/2025.10.31.685723)
Supplement: Supplement 1 [file media-1.xlsx]

## Sheet: Legend
Table	Description
T1	Differentially expressed genes in 3222401L13Rik KD primary microglia
T2	Significant GO terms in 3222401L13Rik KD primary microglia
T3	Genes associated with Tnfα signalling GO terms from total RNA sequencing in control and 3222401L13Rik KD primary microglia
T4	AD associated gene list from Disgenet database
T5	List of overlapping genes between 3222401L13Rik KD in primary microglia and AD-associated genes from Disgenet database
T6	Significant GO terms for AD-associated genes in 3222401L14Rik KD in primary microglia
T7	ENSG00000272070 log2 fold change in human brain snucRNAseq AD vs control
T8	Differentially expressed genes upon PU.1 overexpression in BV2 microglia
T9	Differentially expressed genes upon PU.1 knockdown in BV2 microglia
T10	Common genes upregulated in 3222401L13Rik KD in primary mricroglia and downregulated in PU.1 KD in BV2 microglia
T11	Significant GO terms asscoiated with 3222401L13Rik KD upregulated genes and PU.1 KD downregulated genes
T12	List of Primer sequences for RT-qPCR

## Sheet: T1
Gene	baseMean	log2FoldChange	lfcSE	stat	pvalue	padj	symbol
ENSMUSG00000050578	283.911	0.592448	0.10671	5.55194	2.82511e-08	9.54372e-06	Mmp13
ENSMUSG00000020638	310.891	0.557943	0.199881	2.79137	0.00524847	0.0497254	Cmpk2
ENSMUSG00000018459	452.002	0.551873	0.191998	2.87437	0.00404837	0.0426168	Slc13a3
ENSMUSG00000026158	332.77	0.402885	0.100126	4.02379	5.72686e-05	0.00373351	Ogfrl1
ENSMUSG00000000838	372.447	0.38871	0.0965165	4.02739	5.63994e-05	0.00373351	Fmr1
ENSMUSG00000021371	453.436	0.384025	0.0884233	4.34303	1.40533e-05	0.00168458	Mcur1
ENSMUSG00000001767	343.517	0.377355	0.102603	3.67783	0.000235225	0.00824619	Crnkl1
ENSMUSG00000025986	303.822	0.376792	0.10308	3.65533	0.000256848	0.00859863	Slc39a10
ENSMUSG00000062515	723.941	0.37621	0.0767251	4.90334	9.4219e-07	0.000193784	Fabp4
ENSMUSG00000020015	277.028	0.364021	0.110777	3.28606	0.00101599	0.0196636	Cdk17
ENSMUSG00000082319	384.551	0.359447	0.095812	3.75159	0.000175719	0.00700066	NA
ENSMUSG00000060519	885.533	0.35885	0.0747405	4.80128	1.57654e-06	0.000278973	Tor3a
ENSMUSG00000026484	326.643	0.356601	0.10271	3.47192	0.000516754	0.013063	Rnf2
ENSMUSG00000026981	663.754	0.350057	0.0759418	4.60954	4.03562e-06	0.000624849	Il1rn
ENSMUSG00000040818	351.845	0.343468	0.0998093	3.44124	0.000579057	0.0137335	Dennd6a
ENSMUSG00000070738	1113.7	0.342866	0.0668461	5.12919	2.9099e-07	7.20879e-05	Dgkd
ENSMUSG00000028582	383.681	0.339026	0.0923183	3.67236	0.000240322	0.00825426	Cc2d1b
ENSMUSG00000072704	289.988	0.337434	0.104676	3.2236	0.0012659	0.0222943	Smim10l1
ENSMUSG00000022014	760.354	0.334555	0.0830111	4.03025	5.57173e-05	0.00373351	Epsti1
ENSMUSG00000025724	299.087	0.33418	0.104852	3.18716	0.0014368	0.0242321	Sec11a
ENSMUSG00000026571	292.749	0.322666	0.105151	3.06859	0.00215071	0.030566	Dcaf6
ENSMUSG00000022635	321.316	0.322577	0.102401	3.15015	0.00163188	0.0263391	Zcrb1
ENSMUSG00000019970	329.691	0.322522	0.106696	3.02281	0.00250442	0.0328849	Sgk1
ENSMUSG00000054604	411.841	0.319576	0.0919003	3.47742	0.000506271	0.0128856	Cggbp1
ENSMUSG00000000346	776.734	0.317153	0.0726456	4.36576	1.26684e-05	0.00156919	Dazap2
ENSMUSG00000029017	296.585	0.317085	0.103391	3.06684	0.00216331	0.030566	Pmpcb
ENSMUSG00000023106	550.229	0.316715	0.0862877	3.67046	0.000242119	0.00825426	Denr
ENSMUSG00000024533	298.139	0.314759	0.103012	3.05557	0.00224635	0.0310314	Spire1
ENSMUSG00000000420	439.796	0.314551	0.0886769	3.54716	0.00038941	0.0109625	Galnt1
ENSMUSG00000031596	397.183	0.309463	0.104695	2.95585	0.00311813	0.0377426	Slc7a2
ENSMUSG00000022329	418.425	0.306982	0.0913424	3.36079	0.000777208	0.016045	Stk3
ENSMUSG00000032293	434.043	0.306558	0.0892812	3.43362	0.000595584	0.0137335	Ireb2
ENSMUSG00000005656	665.492	0.305837	0.0757512	4.03739	5.40501e-05	0.00371945	Snx6
ENSMUSG00000027641	300.017	0.302897	0.108086	2.80238	0.00507274	0.048835	Rbl1
ENSMUSG00000050912	476.75	0.298597	0.0864511	3.45394	0.000552465	0.0137245	Tmem123
ENSMUSG00000055239	372.299	0.298365	0.106153	2.81071	0.00494321	0.0479608	Kcmf1
ENSMUSG00000038843	672.36	0.297953	0.0764727	3.8962	9.77149e-05	0.00515628	Gcnt1
ENSMUSG00000026896	605.958	0.297544	0.0803565	3.7028	0.000213234	0.0077868	Ifih1
ENSMUSG00000082108	344.057	0.29624	0.102413	2.89261	0.00382058	0.0420038	NA
ENSMUSG00000046688	335.57	0.295741	0.102535	2.8843	0.00392288	0.0423049	Tifa
ENSMUSG00000032002	320.436	0.293833	0.100787	2.91539	0.0035525	0.0408361	Dcun1d5
ENSMUSG00000078622	440.827	0.288035	0.0914383	3.15005	0.00163244	0.0263391	Ccdc47
ENSMUSG00000028277	430.711	0.287882	0.0939418	3.06447	0.00218056	0.0306687	Ube2j1
ENSMUSG00000042842	784.855	0.287642	0.0779937	3.68801	0.000226013	0.00807561	Serpinb6b
ENSMUSG00000099398	540.201	0.285721	0.0877301	3.25682	0.00112667	0.0208294	Ms4a14
ENSMUSG00000018666	360.185	0.285129	0.102292	2.7874	0.00531336	0.0497896	Cbx1
ENSMUSG00000030259	349.571	0.28439	0.0954312	2.98006	0.00288193	0.0361799	Rassf8
ENSMUSG00000028437	612.893	0.283813	0.0826839	3.43251	0.000598031	0.0137335	Ubap1
ENSMUSG00000003226	3222.79	0.281729	0.04578	6.15397	7.55681e-10	4.01158e-07	Ranbp2
ENSMUSG00000033953	621.767	0.281238	0.0804577	3.49547	0.000473227	0.0122692	Ppp3r1
ENSMUSG00000039697	328.279	0.280583	0.100234	2.79927	0.00512182	0.0489272	Ncoa7
ENSMUSG00000073490	2121.2	0.276512	0.0657563	4.2051	2.60971e-05	0.0025323	Ifi207
ENSMUSG00000081534	714.445	0.275229	0.0716331	3.84221	0.000121933	0.00566379	Slc48a1
ENSMUSG00000009569	695.126	0.273748	0.0783431	3.49422	0.00047545	0.0122692	Mrtfb
ENSMUSG00000008859	492.591	0.273426	0.089779	3.04555	0.00232255	0.0315613	Rala
ENSMUSG00000072889	754.198	0.272291	0.07957	3.42203	0.000621558	0.0140836	Nfxl1
ENSMUSG00000075700	601.665	0.27224	0.0807412	3.37176	0.000746899	0.0156807	Selenot
ENSMUSG00000001383	851.746	0.271561	0.0786729	3.45177	0.000556913	0.0137245	Zmat2
ENSMUSG00000051413	450.503	0.270455	0.087233	3.10037	0.00193277	0.0290776	Plagl2
ENSMUSG00000028412	685.458	0.270203	0.0756654	3.57103	0.00035558	0.0102429	Slc44a1
ENSMUSG00000019777	387.949	0.269502	0.0930356	2.89676	0.00377033	0.0416762	Hdac2
ENSMUSG00000038175	598.225	0.269441	0.0858429	3.13876	0.00169662	0.0270585	Mylip
ENSMUSG00000044350	524.323	0.26773	0.0842597	3.17744	0.00148583	0.0246133	Lacc1
ENSMUSG00000013593	841.415	0.267611	0.0661019	4.04846	5.1556e-05	0.00368427	Ndufs2
ENSMUSG00000033059	480.284	0.264311	0.0940005	2.8118	0.00492648	0.0479235	Pygb
ENSMUSG00000024614	534.953	0.264215	0.0818135	3.22948	0.00124017	0.0221561	Tmx3
ENSMUSG00000030980	552.878	0.262473	0.0824622	3.18295	0.00145783	0.0244022	Knop1
ENSMUSG00000021681	686.679	0.26235	0.0723463	3.62631	0.000287502	0.00937156	Aggf1
ENSMUSG00000051154	505.078	0.261872	0.0846292	3.09434	0.00197249	0.0292022	Commd3
ENSMUSG00000030057	1246.79	0.261352	0.0583859	4.47629	7.59514e-06	0.00112894	Cnbp
ENSMUSG00000034422	3425.11	0.260131	0.0919177	2.83005	0.00465414	0.0463667	Parp14
ENSMUSG00000030168	524.125	0.258574	0.083972	3.07928	0.00207499	0.0299521	Adipor2
ENSMUSG00000041203	642.915	0.257251	0.07856	3.27459	0.00105817	0.0201439	Trir
ENSMUSG00000006273	4131.37	0.256449	0.0433615	5.91421	3.33468e-09	1.54896e-06	Atp6v1b2
ENSMUSG00000030224	779.15	0.256308	0.0691496	3.70657	0.000210088	0.0077868	Strap
ENSMUSG00000029787	436.796	0.255991	0.0909224	2.81549	0.00487026	0.0477504	Avl9
ENSMUSG00000091337	935.192	0.255762	0.0667829	3.82976	0.000128269	0.00586321	Eid1
ENSMUSG00000020375	667.317	0.255465	0.0823443	3.1024	0.00191958	0.0290776	Rufy1
ENSMUSG00000032423	651.483	0.255153	0.0754206	3.38307	0.000716797	0.0151342	Syncrip
ENSMUSG00000018965	1370.49	0.254872	0.0676842	3.7656	0.000166148	0.00688586	Ywhah
ENSMUSG00000029571	659.352	0.254648	0.0836561	3.04398	0.00233468	0.0315613	Tmem106b
ENSMUSG00000025651	641.468	0.254216	0.0791585	3.21148	0.00132052	0.0229301	Uqcrc1
ENSMUSG00000000594	708.087	0.253816	0.0725325	3.49934	0.000466411	0.0122055	Gm2a
ENSMUSG00000036943	2004.55	0.252927	0.0607361	4.16437	3.12215e-05	0.00269812	Rab8b
ENSMUSG00000043241	629.356	0.252859	0.0752972	3.35814	0.000784678	0.0161097	Upf2
ENSMUSG00000039735	771.446	0.251976	0.0807265	3.12135	0.00180021	0.0281075	Fnbp1l
ENSMUSG00000007892	2325.22	0.251848	0.0604208	4.16824	3.06967e-05	0.00269812	Rplp1
ENSMUSG00000025935	674.325	0.251762	0.0732217	3.43835	0.000585272	0.0137335	Tram1
ENSMUSG00000032393	1124.65	0.251679	0.0638487	3.9418	8.08714e-05	0.00441938	Dpp8
ENSMUSG00000025240	545.706	0.251333	0.0866945	2.89906	0.00374286	0.0416421	Sacm1l
ENSMUSG00000075376	755.824	0.251106	0.0694593	3.61516	0.000300165	0.00950906	Rc3h2
ENSMUSG00000021929	809.449	0.250854	0.0698374	3.59197	0.000328183	0.00996881	Kpna3
ENSMUSG00000024091	669.454	0.250539	0.0733524	3.41556	0.000636517	0.0143351	Vapa
ENSMUSG00000036103	2724.97	0.249916	0.0453685	5.50858	3.61744e-08	9.92326e-06	Colec12
ENSMUSG00000032089	587.911	0.249667	0.0815483	3.06159	0.00220167	0.0307572	Il10ra
ENSMUSG00000034168	470.226	0.248714	0.0855034	2.90882	0.00362792	0.0409114	Irf2bpl
ENSMUSG00000037458	1310.61	0.248031	0.059025	4.20214	2.64398e-05	0.0025323	Azin1
ENSMUSG00000028333	1099.43	0.247956	0.0684759	3.62106	0.000293395	0.00948048	Anp32b
ENSMUSG00000039497	936.494	0.247934	0.0650284	3.8127	0.000137456	0.00615408	Dse
ENSMUSG00000011884	547.352	0.247516	0.0821781	3.01195	0.00259579	0.0333596	Gltp
ENSMUSG00000031530	520.836	0.247473	0.0827547	2.99044	0.00278574	0.0353304	Dusp4
ENSMUSG00000030541	639.539	0.247403	0.0756327	3.2711	0.00107129	0.0202076	Idh2
ENSMUSG00000030062	1832.61	0.246621	0.0491644	5.01624	5.26921e-07	0.000122377	Rpn1
ENSMUSG00000039456	878.114	0.244753	0.0664136	3.68528	0.000228453	0.00808508	Morc3
ENSMUSG00000032301	426.387	0.2442	0.086537	2.82192	0.00477376	0.0470539	Psma4
ENSMUSG00000019564	580.681	0.243645	0.0797841	3.05381	0.00225957	0.0310984	Arid3a
ENSMUSG00000030844	1291.5	0.243443	0.0602611	4.0398	5.34964e-05	0.00371945	Rgs10
ENSMUSG00000037286	486.659	0.241392	0.0827705	2.91641	0.00354089	0.0408361	Stag1
ENSMUSG00000054404	1806.15	0.240937	0.0716457	3.3629	0.00077129	0.016045	Slfn5
ENSMUSG00000026958	593.385	0.240579	0.0848845	2.83419	0.00459419	0.0460162	Dpp7
ENSMUSG00000025178	696.72	0.240489	0.0744552	3.22998	0.00123799	0.0221561	Pi4k2a
ENSMUSG00000068882	1010.95	0.23884	0.0674377	3.54163	0.000397656	0.0111104	Ssb
ENSMUSG00000034647	835.94	0.238819	0.0753991	3.1674	0.00153808	0.0252898	Ankrd12
ENSMUSG00000032497	546.731	0.238285	0.0787912	3.02426	0.00249244	0.0328437	Lrrfip2
ENSMUSG00000016487	744.227	0.236878	0.0756945	3.12939	0.00175169	0.027699	Ppfibp1
ENSMUSG00000064289	488.196	0.236354	0.083998	2.81381	0.00489583	0.0477504	Tank
ENSMUSG00000032786	582.112	0.235235	0.0795086	2.95861	0.00309033	0.0375283	Alas1
ENSMUSG00000034075	549.39	0.234798	0.0827491	2.83747	0.0045473	0.0456696	Zdhhc5
ENSMUSG00000001687	1333.62	0.234644	0.069014	3.39995	0.000673975	0.0147111	Ubl3
ENSMUSG00000021290	825.416	0.2342	0.0819308	2.85851	0.00425639	0.0439354	Atp5mpl
ENSMUSG00000024286	709.219	0.233106	0.0727908	3.20241	0.00136284	0.0234459	Ccny
ENSMUSG00000019850	790.514	0.232849	0.0720807	3.23039	0.00123622	0.0221561	Tnfaip3
ENSMUSG00000031438	748.63	0.232786	0.0692408	3.36198	0.000773851	0.016045	Rnf128
ENSMUSG00000046879	639.553	0.232704	0.0818134	2.84433	0.00445054	0.0451863	Irgm1
ENSMUSG00000027639	2638.88	0.232472	0.0563351	4.12659	3.68187e-05	0.00304041	Samhd1
ENSMUSG00000026773	1006	0.232363	0.0659562	3.523	0.000426698	0.0117453	Pfkfb3
ENSMUSG00000021124	766.563	0.232258	0.0714605	3.25016	0.0011534	0.021218	Vti1b
ENSMUSG00000072501	588.254	0.232159	0.0801656	2.896	0.00377957	0.0416762	Phf20l1
ENSMUSG00000069045	571.434	0.231769	0.0805573	2.87707	0.00401388	0.0424946	Ddx3y
ENSMUSG00000024659	4062.33	0.230111	0.0417166	5.51605	3.4671e-08	9.92326e-06	Anxa1
ENSMUSG00000022867	1084.95	0.230079	0.0677587	3.39556	0.000684883	0.0147111	Usp25
ENSMUSG00000026535	1101.17	0.22904	0.0720937	3.17697	0.0014882	0.0246133	Ifi202b
ENSMUSG00000040855	569.577	0.22815	0.0784419	2.90851	0.00363151	0.0409114	Reps2
ENSMUSG00000018846	629.416	0.227179	0.0796528	2.85212	0.00434292	0.0444581	Pank3
ENSMUSG00000020709	583.799	0.22694	0.0762145	2.97765	0.00290469	0.0363428	Adap2
ENSMUSG00000042599	875.061	0.226731	0.0718886	3.15393	0.00161088	0.0263391	Kdm7a
ENSMUSG00000034593	4447.3	0.226084	0.0410854	5.50278	3.73858e-08	9.92326e-06	Myo5a
ENSMUSG00000015340	6223.46	0.225964	0.0400407	5.64337	1.66755e-08	6.19663e-06	Cybb
ENSMUSG00000020380	630.513	0.225943	0.0750599	3.01016	0.00261107	0.0333596	Rad50
ENSMUSG00000031996	7642.77	0.2258	0.0390918	5.77613	7.6437e-09	3.156e-06	Aplp2
ENSMUSG00000040990	1074.78	0.225245	0.0608662	3.70066	0.000215039	0.0077868	Sh3kbp1
ENSMUSG00000062901	628.717	0.224166	0.0792707	2.82786	0.00468604	0.0464355	Klhl24
ENSMUSG00000035004	676.213	0.222995	0.0744671	2.99455	0.00274853	0.0349778	Igsf6
ENSMUSG00000002546	882.358	0.222919	0.068621	3.24855	0.00115994	0.0212333	Golga2
ENSMUSG00000041362	638.701	0.222894	0.0734703	3.03379	0.002415	0.0322967	Shtn1
ENSMUSG00000028936	1328.39	0.221974	0.0614706	3.61106	0.000304945	0.00952248	Rpl22
ENSMUSG00000055053	667.811	0.221784	0.0720758	3.07709	0.00209035	0.0299912	Nfic
ENSMUSG00000022969	677.067	0.221731	0.0723766	3.06358	0.00218709	0.0306687	Il10rb
ENSMUSG00000029771	1140.79	0.22168	0.0592226	3.74316	0.000181718	0.00706454	Irf5
ENSMUSG00000021577	1276.88	0.221443	0.0575151	3.85017	0.000118034	0.00562326	Sdha
ENSMUSG00000001833	1841.83	0.221199	0.0588643	3.75779	0.000171423	0.006924	2007-09-01
ENSMUSG00000023022	683.254	0.220745	0.0777118	2.84056	0.00450347	0.0455721	Lima1
ENSMUSG00000030105	1630.47	0.220644	0.0525939	4.19524	2.72584e-05	0.0025323	Arl8b
ENSMUSG00000032560	1897.13	0.220362	0.0540083	4.08015	4.50073e-05	0.00341321	Dnajc13
ENSMUSG00000056268	691.585	0.220257	0.0725968	3.03398	0.00241351	0.0322967	Dennd1b
ENSMUSG00000015733	2234.02	0.219773	0.05801	3.78853	0.00015154	0.00647269	Capza2
ENSMUSG00000021282	659.899	0.219617	0.0749352	2.93075	0.00338142	0.0397638	Eif5
ENSMUSG00000064363	2077.07	0.219209	0.0541297	4.0497	5.12833e-05	0.00368427	ND4
ENSMUSG00000020476	1000.52	0.2185	0.0640211	3.41294	0.000642668	0.0143865	Dbnl
ENSMUSG00000020250	933.776	0.218443	0.0664469	3.28749	0.00101086	0.0196636	Txnrd1
ENSMUSG00000021408	774.675	0.217654	0.0735595	2.95889	0.00308752	0.0375283	Ripk1
ENSMUSG00000022216	1571.81	0.217555	0.0620092	3.50844	0.000450749	0.0119642	Psme1
ENSMUSG00000017754	1120.03	0.216512	0.0678	3.1934	0.0014061	0.0238588	Pltp
ENSMUSG00000024663	1549.03	0.215741	0.0526597	4.09689	4.18738e-05	0.0033107	Rab3il1
ENSMUSG00000026781	687.575	0.215474	0.0714126	3.01731	0.00255029	0.0330205	Acbd5
ENSMUSG00000022314	1300.51	0.214923	0.0746244	2.88006	0.00397602	0.0423049	Rad21
ENSMUSG00000031660	760.104	0.214915	0.0696011	3.08781	0.0020164	0.0297338	Brd7
ENSMUSG00000036402	676.834	0.214253	0.0736441	2.9093	0.00362243	0.0409114	Gng12
ENSMUSG00000029561	1344.84	0.213992	0.075709	2.82651	0.00470581	0.0465074	Oasl2
ENSMUSG00000038507	838.464	0.213797	0.0707755	3.02078	0.00252122	0.0329294	Parp12
ENSMUSG00000028820	1418.69	0.213758	0.0566744	3.77169	0.000162143	0.00684687	Sfpq
ENSMUSG00000060147	3183.01	0.213533	0.056762	3.7619	0.000168626	0.00688586	Serpinb6a
ENSMUSG00000024474	2269.75	0.213395	0.05342	3.99467	6.47834e-05	0.00394648	Ik
ENSMUSG00000052681	2035.25	0.213082	0.0548052	3.88798	0.00010108	0.00521566	Rap1b
ENSMUSG00000020053	7748.84	0.213003	0.0329951	6.45559	1.07801e-10	8.01179e-08	Igf1
ENSMUSG00000002147	986.035	0.212919	0.0636409	3.34563	0.000820958	0.0164902	Stat6
ENSMUSG00000021039	808.08	0.212697	0.0689918	3.08293	0.00204974	0.02987	Snw1
ENSMUSG00000014956	735.64	0.212299	0.0761122	2.78928	0.00528246	0.0497254	Ppp1cb
ENSMUSG00000042129	2380.53	0.211268	0.0502234	4.20657	2.59279e-05	0.0025323	Rassf4
ENSMUSG00000026615	2025.9	0.210761	0.0489812	4.30291	1.68572e-05	0.00189822	Eprs
ENSMUSG00000015852	1837.39	0.210508	0.0526863	3.9955	6.45591e-05	0.00394648	Fcrls
ENSMUSG00000002944	4205.77	0.209893	0.0439052	4.78059	1.74781e-06	0.000295222	Cd36
ENSMUSG00000002812	1375.44	0.209766	0.0544702	3.85103	0.000117622	0.00562326	Flii
ENSMUSG00000024290	1364.33	0.209761	0.0611114	3.43243	0.0005982	0.0137335	Rock1
ENSMUSG00000036438	1337.75	0.208733	0.0607975	3.43325	0.000596401	0.0137335	Calm2
ENSMUSG00000019505	1310.93	0.208565	0.0646329	3.22691	0.00125134	0.0222487	Ubb
ENSMUSG00000008348	960.098	0.208373	0.0632936	3.29217	0.000994169	0.0194438	Ubc
ENSMUSG00000020152	3001.51	0.207278	0.0490085	4.22943	2.34283e-05	0.00248742	Actr2
ENSMUSG00000028788	1158.96	0.207007	0.0603425	3.43053	0.000602409	0.0137335	Ptp4a2
ENSMUSG00000032212	864.02	0.20699	0.0738478	2.80292	0.00506422	0.048835	Sltm
ENSMUSG00000005625	948.709	0.206834	0.0700949	2.95078	0.00316975	0.0379225	Psmd4
ENSMUSG00000027199	1713.21	0.20603	0.0518158	3.9762	7.00263e-05	0.00413044	Gatm
ENSMUSG00000042650	812.328	0.204524	0.0716395	2.8549	0.00430501	0.0443142	Alkbh5
ENSMUSG00000037062	1724.89	0.204499	0.0528993	3.86581	0.000110722	0.00548588	Sh3glb1
ENSMUSG00000009549	1010.39	0.204246	0.0633437	3.22442	0.0012623	0.0222943	Srp14
ENSMUSG00000020075	907.903	0.204121	0.066725	3.05914	0.00221975	0.0308937	Ddx21
ENSMUSG00000056692	941.983	0.204082	0.0635354	3.21209	0.00131771	0.0229301	Ilrun
ENSMUSG00000021709	1763.82	0.203966	0.0568063	3.59056	0.000329969	0.00996881	Erbin
ENSMUSG00000024294	1165.57	0.203714	0.0579596	3.51475	0.000440168	0.0118527	Mib1
ENSMUSG00000029840	1374.71	0.203402	0.0547318	3.71633	0.000202135	0.00758721	Mtpn
ENSMUSG00000033499	1174.2	0.203352	0.0680394	2.98874	0.00280133	0.0354073	Larp4b
ENSMUSG00000024513	885.422	0.20317	0.0669764	3.03345	0.00241774	0.0322967	Mbd2
ENSMUSG00000036894	1442.62	0.202742	0.0576814	3.51486	0.000439978	0.0118527	Rap2b
ENSMUSG00000034560	1218.74	0.202184	0.0595355	3.39603	0.000683705	0.0147111	Washc4
ENSMUSG00000006740	2140.52	0.201758	0.0508649	3.96655	7.29196e-05	0.00423389	Kif5b
ENSMUSG00000028673	1098.73	0.201348	0.0600614	3.35236	0.000801245	0.0162701	Fuca1
ENSMUSG00000053510	1295.7	0.201242	0.0613994	3.27759	0.00104696	0.0201439	Nrd1
ENSMUSG00000021457	1567.33	0.200551	0.0552541	3.62962	0.000283842	0.00933413	Syk
ENSMUSG00000025862	1090.39	0.200272	0.0649516	3.0834	0.00204651	0.02987	Stag2
ENSMUSG00000031402	1874.45	0.199153	0.050397	3.95168	7.7605e-05	0.0043694	Mpp1
ENSMUSG00000020863	1315.59	0.198599	0.0659796	3.01001	0.00261239	0.0333596	Luc7l3
ENSMUSG00000054611	838.228	0.19779	0.0673775	2.93555	0.00332955	0.0395291	Kdm2a
ENSMUSG00000009907	847.158	0.196665	0.0675586	2.91103	0.00360242	0.0409114	Vps4b
ENSMUSG00000050565	1318.26	0.196643	0.0702778	2.79808	0.00514076	0.0489823	Tor1aip2
ENSMUSG00000032366	1289.98	0.196615	0.0578163	3.40068	0.000672174	0.0147111	Tpm1
ENSMUSG00000024965	1927.48	0.196264	0.0492286	3.98679	6.69732e-05	0.00401407	Fermt3
ENSMUSG00000025949	1457.83	0.196189	0.06325	3.10181	0.00192341	0.0290776	Pikfyve
ENSMUSG00000020572	782.345	0.195962	0.0702601	2.78909	0.00528567	0.0497254	Nampt
ENSMUSG00000052459	3320.65	0.195411	0.0439531	4.44589	8.75296e-06	0.00120467	Atp6v1a
ENSMUSG00000032412	786.611	0.19513	0.0696756	2.80055	0.00510155	0.0489272	Atp1b3
ENSMUSG00000038014	1622.36	0.195073	0.050216	3.88469	0.00010246	0.00521566	Fam120a
ENSMUSG00000021377	1474.39	0.194837	0.0606266	3.21372	0.00131029	0.0229301	Dek
ENSMUSG00000022890	920.597	0.194812	0.0638515	3.05102	0.00228064	0.0312726	Atp5j
ENSMUSG00000022799	854.961	0.194572	0.0673657	2.88829	0.00387347	0.0421143	Arhgap31
ENSMUSG00000049723	13726.9	0.193931	0.0394024	4.9218	8.57513e-07	0.000187442	Mmp12
ENSMUSG00000020671	901.52	0.19388	0.0684732	2.83147	0.00463339	0.0462841	Rab10
ENSMUSG00000055447	955.622	0.193808	0.0664936	2.91468	0.00356052	0.0408361	Cd47
ENSMUSG00000020358	2040.62	0.193488	0.0545249	3.54863	0.000387247	0.0109625	Hnrnpab
ENSMUSG00000022043	933.314	0.192799	0.0632701	3.04724	0.00230952	0.0315521	Trim35
ENSMUSG00000019916	1103.16	0.192566	0.0618815	3.11186	0.00185914	0.0288663	P4ha1
ENSMUSG00000027423	3661.71	0.19256	0.0416793	4.62003	3.83683e-06	0.000619898	Snx5
ENSMUSG00000001847	1258.57	0.191778	0.063497	3.02027	0.00252553	0.0329294	Rac1
ENSMUSG00000056529	867.94	0.191747	0.0675358	2.8392	0.00452269	0.0455721	Ptafr
ENSMUSG00000027698	2520.39	0.191173	0.0509845	3.74964	0.000177089	0.00700066	Nceh1
ENSMUSG00000066151	1650.4	0.190991	0.0534171	3.57546	0.000349608	0.0101497	Fkbp15
ENSMUSG00000032046	2725.86	0.190983	0.0495309	3.85583	0.000115335	0.00562326	Abhd12
ENSMUSG00000038612	3050.15	0.190022	0.045272	4.19735	2.70055e-05	0.0025323	Mcl1
ENSMUSG00000031608	934.529	0.189617	0.0625734	3.03032	0.00244295	0.032306	Galnt7
ENSMUSG00000011958	842.15	0.189165	0.0651625	2.90297	0.00369643	0.0413733	Bnip2
ENSMUSG00000022781	1155.69	0.18916	0.0651012	2.90563	0.00366514	0.041147	Pak2
ENSMUSG00000006699	1869.83	0.189008	0.0645332	2.92885	0.00340221	0.039882	Cdc42
ENSMUSG00000031540	1228.13	0.188986	0.0649798	2.90837	0.00363315	0.0409114	Kat6a
ENSMUSG00000050812	1090.47	0.188887	0.062055	3.04386	0.00233568	0.0315613	Ecpas
ENSMUSG00000040713	2513.6	0.188882	0.0431884	4.37344	1.22304e-05	0.00156718	Creg1
ENSMUSG00000020611	970.523	0.188817	0.0676711	2.79021	0.00526733	0.0497254	Gna13
ENSMUSG00000024359	1925.69	0.188491	0.0589243	3.19886	0.00137971	0.0236268	Hspa9
ENSMUSG00000026229	910.608	0.188129	0.0673004	2.79536	0.00518419	0.0492697	Psmd1
ENSMUSG00000020827	1310.57	0.187555	0.0603109	3.1098	0.00187212	0.0288663	Mink1
ENSMUSG00000031799	1560.35	0.187298	0.0589623	3.17656	0.00149031	0.0246133	Tpm4
ENSMUSG00000054428	2514.06	0.187293	0.0497655	3.76351	0.000167545	0.00688586	Atpif1
ENSMUSG00000041695	1196.53	0.186985	0.0655167	2.854	0.00431725	0.0443174	Kcnj2
ENSMUSG00000034707	4375.81	0.186838	0.0449838	4.15345	3.27495e-05	0.00276585	Gns
ENSMUSG00000045312	1292.16	0.186361	0.0547509	3.40379	0.000664569	0.0146996	Lhfpl2
ENSMUSG00000019122	3543.71	0.186068	0.0459569	4.04876	5.14898e-05	0.00368427	Ccl9
ENSMUSG00000000290	3825.18	0.185764	0.0519516	3.57572	0.000349269	0.0101497	Itgb2
ENSMUSG00000025326	1369.47	0.185573	0.0628154	2.95425	0.00313428	0.0378149	Ube3a
ENSMUSG00000027620	1983.4	0.185282	0.0512237	3.61712	0.000297897	0.00950906	Rbm39
ENSMUSG00000020817	1247.43	0.185266	0.0606247	3.05595	0.00224347	0.0310314	Rabep1
ENSMUSG00000022108	11138.6	0.184316	0.0432177	4.26483	2.00057e-05	0.00218651	Itm2b
ENSMUSG00000018567	1030.34	0.184232	0.0607941	3.03043	0.00244203	0.032306	Gabarap
ENSMUSG00000055204	1627.33	0.184226	0.055626	3.31187	0.000926741	0.0184159	Ankrd17
ENSMUSG00000064351	8035.61	0.183465	0.0426062	4.30607	1.6618e-05	0.00189822	COX1
ENSMUSG00000025314	1679.28	0.183352	0.0530357	3.45714	0.00054595	0.0137078	Ptprj
ENSMUSG00000036046	1333.18	0.182661	0.0580856	3.14468	0.00166269	0.0266317	5031439G07Rik
ENSMUSG00000026473	1090.24	0.182621	0.0605694	3.01507	0.00256924	0.0331503	Glul
ENSMUSG00000030059	1505.75	0.182451	0.0592636	3.07863	0.00207956	0.0299521	Tmf1
ENSMUSG00000022141	1292.31	0.181927	0.0586646	3.10115	0.00192774	0.0290776	Nipbl
ENSMUSG00000003660	1700.9	0.18188	0.0518097	3.51055	0.000447185	0.011955	Snrnp200
ENSMUSG00000022831	1299.33	0.181399	0.0625602	2.89958	0.00373657	0.0416421	Hcls1
ENSMUSG00000058715	3648.3	0.181085	0.0462335	3.91674	8.97529e-05	0.00483365	Fcer1g
ENSMUSG00000020048	5839.23	0.180271	0.0492433	3.66083	0.000251403	0.00849285	Hsp90b1
ENSMUSG00000004980	2689.08	0.179931	0.0454157	3.96186	7.43697e-05	0.00425166	Hnrnpa2b1
ENSMUSG00000033880	2787.65	0.17969	0.0463189	3.87941	0.000104709	0.0052581	Lgals3bp
ENSMUSG00000036499	2462.61	0.177428	0.052105	3.40521	0.000661137	0.0146996	Eea1
ENSMUSG00000034902	1446.72	0.176835	0.0540214	3.27343	0.00106249	0.0201439	Pip5k1c
ENSMUSG00000025154	1167.46	0.176754	0.0617893	2.8606	0.00422841	0.0439354	Arhgap19
ENSMUSG00000026234	4913.16	0.17662	0.0461434	3.82763	0.000129382	0.00586321	Ncl
ENSMUSG00000025044	3625.63	0.174904	0.0484015	3.61362	0.000301956	0.00950906	Msr1
ENSMUSG00000026728	12991.7	0.174777	0.0448812	3.89421	9.85188e-05	0.00515628	Vim
ENSMUSG00000025366	1456.79	0.174724	0.0617617	2.829	0.00466932	0.0463936	Esyt1
ENSMUSG00000036333	1794.8	0.174702	0.0606484	2.88057	0.00396959	0.0423049	Kidins220
ENSMUSG00000002985	55196.9	0.174419	0.0361687	4.82236	1.41869e-06	0.000263592	Apoe
ENSMUSG00000036707	1223.54	0.174156	0.0594152	2.93116	0.00337695	0.0397638	Cab39
ENSMUSG00000034714	1053.82	0.173561	0.060714	2.85866	0.00425431	0.0439354	Ttyh2
ENSMUSG00000028249	3161.77	0.173389	0.0511159	3.39208	0.000693641	0.0148136	Sdcbp
ENSMUSG00000026395	3234.84	0.171992	0.0546151	3.14917	0.00163733	0.0263391	Ptprc
ENSMUSG00000072812	1573.9	0.171637	0.0579398	2.96233	0.00305321	0.0374883	Ahnak2
ENSMUSG00000028478	4652.97	0.17122	0.0426945	4.01035	6.06299e-05	0.00381866	Clta
ENSMUSG00000020719	2608.49	0.17065	0.0512869	3.32736	0.000876719	0.0175155	Ddx5
ENSMUSG00000005103	3797.67	0.170576	0.0455833	3.74208	0.000182507	0.00706454	Wdr1
ENSMUSG00000040725	1318.34	0.170423	0.0591875	2.87938	0.00398459	0.0423049	Hnrnpul1
ENSMUSG00000052336	1119.79	0.169932	0.0610172	2.78499	0.00535292	0.0499786	Cx3cr1
ENSMUSG00000026864	3498.74	0.169727	0.0487332	3.48278	0.000496245	0.0127176	Hspa5
ENSMUSG00000065954	1625.26	0.168927	0.0526539	3.20826	0.00133542	0.023081	Tacc1
ENSMUSG00000001175	4242.54	0.168253	0.0383695	4.38507	1.15949e-05	0.00153881	Calm1
ENSMUSG00000004099	1262	0.168021	0.0587442	2.86022	0.00423352	0.0439354	Dnmt1
ENSMUSG00000000787	2693.95	0.167663	0.0564194	2.97173	0.0029613	0.0366806	Ddx3x
ENSMUSG00000006005	4218.1	0.167603	0.0555166	3.01896	0.00253641	0.0329556	Tpr
ENSMUSG00000020189	6389.47	0.167444	0.0401771	4.16764	3.07772e-05	0.00269812	Osbpl8
ENSMUSG00000027111	2040.96	0.167295	0.0493782	3.38803	0.000703978	0.0149485	Itga6
ENSMUSG00000042331	1491.39	0.167269	0.053898	3.10344	0.00191285	0.0290776	Specc1
ENSMUSG00000038147	3003.16	0.165805	0.0460113	3.60357	0.000313873	0.00963928	Cd84
ENSMUSG00000024853	2397.83	0.165779	0.0503023	3.29566	0.000981902	0.0193055	Sf3b2
ENSMUSG00000041515	1780.89	0.165502	0.0505387	3.27475	0.00105755	0.0201439	Irf8
ENSMUSG00000024991	7270.57	0.165058	0.0518026	3.18628	0.00144114	0.0242321	Eif3a
ENSMUSG00000010277	3278.12	0.163486	0.0463703	3.52566	0.000422436	0.0117147	2610507B11Rik
ENSMUSG00000004730	3308.94	0.162315	0.0449781	3.60875	0.00030768	0.00952782	Adgre1
ENSMUSG00000027248	3091.41	0.161974	0.0427124	3.7922	0.000149319	0.00647269	Pdia3
ENSMUSG00000017493	2174.88	0.161851	0.0522277	3.09896	0.00194203	0.0290991	Igfbp4
ENSMUSG00000031555	1383.68	0.161718	0.0552812	2.92536	0.00344054	0.0402045	Adam9
ENSMUSG00000034484	2011.28	0.161457	0.0498784	3.23702	0.00120785	0.0218945	Snx2
ENSMUSG00000020661	2744.48	0.161336	0.0450479	3.58144	0.000341707	0.0101497	Dnmt3a
ENSMUSG00000030662	1373.7	0.161253	0.0566369	2.84713	0.00441148	0.0450358	Ipo5
ENSMUSG00000022283	3413.82	0.159215	0.0454951	3.49961	0.000465947	0.0122055	Pabpc1
ENSMUSG00000036371	2391.99	0.158651	0.0532172	2.9812	0.00287125	0.036168	Serbp1
ENSMUSG00000021477	10485.2	0.158554	0.0446142	3.55388	0.000379586	0.0108503	Ctsl
ENSMUSG00000019943	3028.75	0.158326	0.0450347	3.51564	0.000438696	0.0118527	Atp2b1
ENSMUSG00000021939	64383.3	0.157682	0.032223	4.89345	9.90823e-07	0.000193784	Ctsb
ENSMUSG00000068823	2380.18	0.157268	0.0499143	3.15076	0.00162848	0.0263391	Csde1
ENSMUSG00000040552	5547.22	0.157063	0.043928	3.57546	0.000349612	0.0101497	C3ar1
ENSMUSG00000027303	3487.84	0.157048	0.0424487	3.69972	0.000215834	0.0077868	Ptpra
ENSMUSG00000038371	1266.28	0.156604	0.0551614	2.83901	0.00452533	0.0455721	Sbf2
ENSMUSG00000025428	2904.83	0.155193	0.0449885	3.44961	0.000561391	0.0137245	Atp5a1
ENSMUSG00000072620	1583.52	0.15439	0.0536919	2.87549	0.00403405	0.0425868	Slfn2
ENSMUSG00000038366	2737.08	0.152293	0.046018	3.30942	0.000934904	0.0184793	Lasp1
ENSMUSG00000037242	2523.15	0.152271	0.0448419	3.39574	0.000684438	0.0147111	Clic4
ENSMUSG00000020368	4569.03	0.15126	0.0526703	2.87183	0.00408097	0.042718	Canx
ENSMUSG00000020849	3049.05	0.150285	0.052301	2.87346	0.00405997	0.0426182	Ywhae
ENSMUSG00000043131	1587.47	0.149418	0.0536118	2.78703	0.00531929	0.0497896	Mob1a
ENSMUSG00000028238	4595.9	0.148614	0.0370123	4.01527	5.93787e-05	0.00380433	Atp6v0d2
ENSMUSG00000028656	7143.27	0.147389	0.042964	3.43053	0.000602412	0.0137335	Cap1
ENSMUSG00000015243	6207.83	0.14693	0.0425863	3.45016	0.000560248	0.0137245	Abca1
ENSMUSG00000003814	7443.23	0.145545	0.0383432	3.79584	0.000147142	0.00647269	Calr
ENSMUSG00000027012	1872.71	0.145245	0.0497523	2.91936	0.00350749	0.0407308	Dync1i2
ENSMUSG00000006304	2635.62	0.145238	0.0492221	2.95066	0.00317091	0.0379225	Arpc2
ENSMUSG00000045983	2977.29	0.144934	0.0404798	3.58041	0.00034306	0.0101497	Eif4g1
ENSMUSG00000062078	3640.48	0.144101	0.0493064	2.92255	0.00347177	0.0404423	Qk
ENSMUSG00000020120	4198.65	0.143987	0.0429327	3.35378	0.000797167	0.0162701	Plek
ENSMUSG00000038642	10837.9	0.142956	0.044042	3.2459	0.0011708	0.0213269	Ctss
ENSMUSG00000026358	3157.79	0.141902	0.0479534	2.95917	0.00308468	0.0375283	Rgs1
ENSMUSG00000047126	7394.29	0.141826	0.0344429	4.1177	3.82673e-05	0.00309134	Cltc
ENSMUSG00000031207	7280.92	0.140795	0.0450753	3.12356	0.0017868	0.0280772	Msn
ENSMUSG00000020361	2151.55	0.140584	0.0487667	2.8828	0.00394163	0.0423049	Hspa4
ENSMUSG00000046805	10625.8	0.140507	0.0356164	3.94502	7.97949e-05	0.00441938	Mpeg1
ENSMUSG00000027184	2978.55	0.13998	0.0453731	3.0851	0.00203485	0.02987	Caprin1
ENSMUSG00000020198	2180.36	0.139695	0.047	2.97224	0.0029564	0.0366806	Ap3d1
ENSMUSG00000027763	3024.6	0.138305	0.0444581	3.1109	0.00186518	0.0288663	Mbnl1
ENSMUSG00000064370	4169.03	0.137551	0.041113	3.34568	0.000820803	0.0164902	CYTB
ENSMUSG00000069516	20344.8	0.137399	0.0399409	3.44005	0.000581602	0.0137335	Lyz2
ENSMUSG00000034993	4115.19	0.13717	0.043791	3.13237	0.00173402	0.0275368	Vat1
ENSMUSG00000004530	2240.34	0.13715	0.0470167	2.91704	0.00353369	0.0408361	Coro1c
ENSMUSG00000030738	2951.82	0.137128	0.0445981	3.07475	0.00210677	0.0301105	Eif3c
ENSMUSG00000022961	3555.03	0.137024	0.0465296	2.94487	0.00323089	0.0384807	Son
ENSMUSG00000064373	9208.95	0.135787	0.0353271	3.84371	0.000121189	0.00566379	Selenop
ENSMUSG00000045962	6380.34	0.135752	0.0415949	3.26367	0.00109978	0.020434	Wnk1
ENSMUSG00000004207	14583.4	0.134774	0.0391146	3.44561	0.000569766	0.0137335	Psap
ENSMUSG00000064367	5520.05	0.134395	0.0433391	3.10102	0.00192858	0.0290776	ND5
ENSMUSG00000026879	2698.87	0.133761	0.0436098	3.06721	0.00216066	0.030566	Gsn
ENSMUSG00000016256	5595.21	0.1334	0.0387303	3.44434	0.000572466	0.0137335	Ctsz
ENSMUSG00000037902	11259.9	0.13328	0.0357024	3.73309	0.000189148	0.00724612	Sirpa
ENSMUSG00000015305	3503.65	0.13143	0.0468902	2.80294	0.00506398	0.048835	Sash1
ENSMUSG00000019978	3076.05	0.130348	0.0423082	3.08091	0.00206367	0.0299521	Epb41l2
ENSMUSG00000056201	2529.45	0.130027	0.0451542	2.87963	0.00398147	0.0423049	Cfl1
ENSMUSG00000026600	3163.01	0.129727	0.0437976	2.96197	0.00305677	0.0374883	Soat1
ENSMUSG00000029816	34274	0.128447	0.0349785	3.67217	0.000240498	0.00825426	Gpnmb
ENSMUSG00000039630	4579.47	0.126867	0.0435582	2.91258	0.00358459	0.0409114	Hnrnpu
ENSMUSG00000024661	39087.7	0.126093	0.0394816	3.19372	0.00140451	0.0238588	Fth1
ENSMUSG00000017707	2833.26	0.124778	0.043218	2.88717	0.0038873	0.0421143	Serinc3
ENSMUSG00000097971	146995	0.124102	0.0303862	4.08415	4.42381e-05	0.00341321	NA
ENSMUSG00000030096	5501.4	0.123012	0.0413602	2.97416	0.00293793	0.0366354	Slc6a6
ENSMUSG00000029580	24400.1	0.121911	0.0274089	4.44785	8.67335e-06	0.00120467	Actb
ENSMUSG00000025969	5036.05	0.121422	0.0413971	2.93311	0.00335582	0.0397142	Nrp2
ENSMUSG00000064341	5819.35	0.120761	0.0407309	2.96485	0.00302826	0.0373854	ND1
ENSMUSG00000022443	6931.27	0.119229	0.0393163	3.03256	0.00242486	0.0322967	Myh9
ENSMUSG00000022150	6891.67	0.118853	0.0422349	2.8141	0.0048914	0.0477504	Dab2
ENSMUSG00000005610	4205.74	0.118258	0.0409347	2.88895	0.00386534	0.0421143	Eif4g2
ENSMUSG00000024781	4704.99	0.11752	0.0417511	2.81478	0.0048811	0.0477504	Lipa
ENSMUSG00000039062	6120.67	0.116857	0.0357894	3.26513	0.00109414	0.0204313	Anpep
ENSMUSG00000026872	6833.65	0.112493	0.0381284	2.95038	0.00317382	0.0379225	Zeb2
ENSMUSG00000020458	4339.28	0.10977	0.0392111	2.79946	0.00511887	0.0489272	Rtn4
ENSMUSG00000028465	11461.9	0.108586	0.0350728	3.09601	0.00196147	0.029188	Tln1
ENSMUSG00000039218	4790.84	0.107692	0.037651	2.86028	0.00423265	0.0439354	Srrm2
ENSMUSG00000028692	6929.67	0.106473	0.0367404	2.89799	0.00375566	0.0416598	Akr1a1
ENSMUSG00000023944	10387.8	0.102634	0.0360634	2.84592	0.00442835	0.0450842	Hsp90ab1
ENSMUSG00000021190	10547	0.10036	0.0348472	2.88	0.00397673	0.0423049	Lgmn
ENSMUSG00000031216	649.2	-0.231262	0.0800088	-2.89046	0.00384679	0.0421143	Stard8
ENSMUSG00000101609	569.111	-0.249783	0.0865085	-2.88738	0.00388468	0.0421143	Kcnq1ot1
ENSMUSG00000035202	500.021	-0.309255	0.0998993	-3.09567	0.00196367	0.029188	Lars2
ENSMUSG00000039126	407.782	-0.334973	0.0921239	-3.63611	0.000276781	0.00918321	Prune2
ENSMUSG00000009013	396.162	-0.348781	0.106755	-3.26713	0.00108642	0.0203896	Dynll1
ENSMUSG00000024219	384.609	-0.382504	0.10092	-3.79017	0.000150545	0.00647269	Anks1
ENSMUSG00000023764	1180.62	-0.392628	0.0634446	-6.18852	6.07316e-10	3.76131e-07	Sfi1
ENSMUSG00000047879	315.342	-0.419126	0.112597	-3.72237	0.000197361	0.00748361	Usp14
ENSMUSG00000040481	1183.45	-0.426629	0.0596776	-7.1489	8.74767e-13	1.08354e-09	Bptf
ENSMUSG00000032076	2568.1	-0.558596	0.058647	-9.5247	1.65518e-21	6.15066e-18	Cadm1
ENSMUSG00000098112	547.509	-0.709271	0.0921893	-7.69364	1.43007e-14	2.65707e-11	Bin2
ENSMUSG00000051747	306.758	-0.743016	0.107312	-6.92389	4.39398e-12	4.08201e-09	Ttn
ENSMUSG00000088595	9548.22	-0.908378	0.290875	-3.12291	0.00179072	0.0280772	NA

## Sheet: T2
Cluster	ID	Description	GeneRatio	BgRatio	pvalue	p.adjust	qvalue	geneID	Count
lnc5a.KD.genes.up	GO:0032680	regulation of tumor necrosis factor production	21/377	164/23210	3.07e-13	6.12e-10	4.35e-10	Igf1/Cybb/Cd36/Fcer1g/Ncl/Sirpa/Ifih1/Gpnmb/Syk/Cd84/Ptprj/Tnfaip3/Ilrun/Ptprc/Ube2j1/Lrrfip2/Ripk1/Cd47/Hdac2/Ptafr/Cx3cr1	21
lnc5a.KD.genes.up	GO:1903555	regulation of tumor necrosis factor superfamily cytokine production	21/377	166/23210	3.91e-13	6.12e-10	4.35e-10	Igf1/Cybb/Cd36/Fcer1g/Ncl/Sirpa/Ifih1/Gpnmb/Syk/Cd84/Ptprj/Tnfaip3/Ilrun/Ptprc/Ube2j1/Lrrfip2/Ripk1/Cd47/Hdac2/Ptafr/Cx3cr1	21
lnc5a.KD.genes.up	GO:0032640	tumor necrosis factor production	21/377	167/23210	4.4e-13	6.12e-10	4.35e-10	Igf1/Cybb/Cd36/Fcer1g/Ncl/Sirpa/Ifih1/Gpnmb/Syk/Cd84/Ptprj/Tnfaip3/Ilrun/Ptprc/Ube2j1/Lrrfip2/Ripk1/Cd47/Hdac2/Ptafr/Cx3cr1	21
lnc5a.KD.genes.up	GO:0071706	tumor necrosis factor superfamily cytokine production	21/377	170/23210	6.27e-13	6.54e-10	4.65e-10	Igf1/Cybb/Cd36/Fcer1g/Ncl/Sirpa/Ifih1/Gpnmb/Syk/Cd84/Ptprj/Tnfaip3/Ilrun/Ptprc/Ube2j1/Lrrfip2/Ripk1/Cd47/Hdac2/Ptafr/Cx3cr1	21
lnc5a.KD.genes.up	GO:0050900	leukocyte migration	24/377	340/23210	2.06e-09	1.71e-06	1.22e-06	Anxa1/Il1rn/Ccl9/Mpp1/Fcer1g/Gcnt1/Calr/Wdr1/Sirpa/Syk/C3ar1/Itgb2/Ptprj/Rock1/Itga6/Wnk1/Msn/Rac1/Cdc42/Cd47/Lgmn/Ptafr/Rtn4/Cx3cr1	24
lnc5a.KD.genes.up	GO:0072594	establishment of protein localization to organelle	25/377	374/23210	2.87e-09	2e-06	1.42e-06	Ranbp2/Mmp12/Cd36/Rab8b/Sh3glb1/Atpif1/Syk/Kpna3/Ppp3r1/Hspa5/Tram1/Ddx5/Vti1b/Tnfaip3/Srp14/Nipbl/Pmpcb/Il10ra/Tpr/Ap3d1/Hcls1/Hspa4/Cfl1/Ipo5/Rab10	25
lnc5a.KD.genes.up	GO:0032760	positive regulation of tumor necrosis factor production	13/377	98/23210	6.9e-09	3.63e-06	2.58e-06	Cybb/Cd36/Fcer1g/Ncl/Ifih1/Syk/Cd84/Ptprj/Ptprc/Lrrfip2/Ripk1/Hdac2/Ptafr	13
lnc5a.KD.genes.up	GO:0043900	regulation of multi-organism process	25/377	391/23210	7.04e-09	3.63e-06	2.58e-06	Igf1/Mmp12/Apoe/Fmr1/Calr/Syk/Cd84/Pabpc1/Vapa/Lhfpl2/Ddx5/Ankrd17/Tnfaip3/Ilrun/Snw1/Gsn/Trim35/Rad50/Ddx3x/Vps4b/Hdac2/Cfl1/Ptafr/Oasl2/Sash1	25
lnc5a.KD.genes.up	GO:1903557	positive regulation of tumor necrosis factor superfamily cytokine production	13/377	99/23210	7.82e-09	3.63e-06	2.58e-06	Cybb/Cd36/Fcer1g/Ncl/Ifih1/Syk/Cd84/Ptprj/Ptprc/Lrrfip2/Ripk1/Hdac2/Ptafr	13
lnc5a.KD.genes.up	GO:0060996	dendritic spine development	14/377	122/23210	1.22e-08	5.11e-06	3.63e-06	Apoe/Actr2/Fmr1/Sept7/Dbnl/Caprin1/Spire1/Rac1/Ube3a/Cdc42/Pak2/Hdac2/Eif4g2/Cfl1	14

## Sheet: T3
TNF𝛂 signalling GO term genes
Igf
Cybb
Cd36
Fcer1g
Ncl
Sirpa
Ifih1
Gpnmb
Syk
Cd84
Ptprj
Tnfaip3
Ilrun
Ptprc
Ube2j1
Lrrfip2
Ripk1
Cd47
Hdac2
Ptafr
Cx3cr1

## Sheet: T4
Disease	Disease_id	Gene	Gene_id	UniProt	Gene_Full_Name	Protein_Class	ensembl	DSI_g	DPI_g	pLI	Score_gda	EL_gda	EI_gda	N_PMIDs	N_SNPs_gda	First_Ref	GENE	GENE
Alzheimer's Disease	C0002395	ACE	1636	P12821	angiotensin I converting enzyme	Enzyme	ENSG00000159640	0.328	0.923	1.03e-37	0.9	strong	0.915	94	8	1998	ENSG00000159640	ENSG00000159640
Alzheimer's Disease	C0002395	APP	351	P05067	amyloid beta precursor protein	Enzyme modulator	ENSG00000142192	0.422	0.846	0.046544	0.9		0.981	2575	61	1987	ENSG00000142192	ENSG00000142192
Alzheimer's Disease	C0002395	ADAM10	102	O14672	ADAM metallopeptidase domain 10		ENSG00000137845	0.489	0.846	1	0.7		0.986	74	8	2000	ENSG00000137845	ENSG00000137845
Alzheimer's Disease	C0002395	GSK3B	2932	P49841	glycogen synthase kinase 3 beta	Kinase	ENSG00000082701	0.43	0.846	0.95571	0.7		0.982	113	4	2000	ENSG00000082701	ENSG00000082701
Alzheimer's Disease	C0002395	HFE	3077	Q30201	homeostatic iron regulator		ENSG00000010704	0.436	0.846	2.56e-08	0.7	strong	0.963	27	3	2001	ENSG00000010704	ENSG00000010704
Alzheimer's Disease	C0002395	APOE	348	P02649	apolipoprotein E		ENSG00000130203	0.338	0.962	0.0018685	0.7		0.946	3042	25	1991	ENSG00000130203	ENSG00000130203
Alzheimer's Disease	C0002395	MAPT	4137	P10636	microtubule associated protein tau		ENSG00000186868	0.446	0.923	0.0060258	0.7		0.99	997	23	1988	ENSG00000186868	ENSG00000186868
Alzheimer's Disease	C0002395	TREM2	54209	Q9NZC2	triggering receptor expressed on myeloid cells 2		ENSG00000095970	0.519	0.769	3.29e-09	0.7	limited	0.977	214	13	2007	ENSG00000095970	ENSG00000095970
Alzheimer's Disease	C0002395	PSEN1	5663	P49768	presenilin 1	Enzyme	ENSG00000080815	0.469	0.846	0.97322	0.7		0.971	682	62	1990	ENSG00000080815	ENSG00000080815
Alzheimer's Disease	C0002395	PLAU	5328	P00749	plasminogen activator	urokinase	ENSG00000122861	439	0.425	0.923	2.31e-06	0.68		1	8	1	ENSG00000122861	ENSG00000122861
Alzheimer's Disease	C0002395	BACE1	23621	P56817	beta-secretase 1	Enzyme	ENSG00000186318	0.559	0.769	0.87888	0.6		0.985	472	4	1999	ENSG00000186318	ENSG00000186318
Alzheimer's Disease	C0002395	IDE	3416	P14735	insulin degrading enzyme	Enzyme	ENSG00000119912	0.604	0.577	0.0066309	0.6		0.955	88	9	2000	ENSG00000119912	ENSG00000119912
Alzheimer's Disease	C0002395	IL1B	3553	P01584	interleukin 1 beta		ENSG00000125538	0.276	0.962	0.13005	0.6		0.966	116	0	1989	ENSG00000125538	ENSG00000125538
Alzheimer's Disease	C0002395	INSR	3643	P06213	insulin receptor	Kinase	ENSG00000171105	0.432	0.846	3.61e-05	0.6		1	34	0	2002	ENSG00000171105	ENSG00000171105
Alzheimer's Disease	C0002395	LEP	3952	P41159	leptin		ENSG00000174697	0.349	0.846	0.46491	0.6		0.944	36	0	2004	ENSG00000174697	ENSG00000174697
Alzheimer's Disease	C0002395	NPY	4852	P01303	neuropeptide Y	Signaling	ENSG00000122585	0.447	0.846	0.14294	0.6		0.833	12	0	2000	ENSG00000122585	ENSG00000122585
Alzheimer's Disease	C0002395	BCL2	596	P10415	BCL2 apoptosis regulator	Signaling	ENSG00000171791	0.291	0.885	0.55903	0.6		1	32	1	1996	ENSG00000171791	ENSG00000171791
Alzheimer's Disease	C0002395	BDNF	627	P23560	brain derived neurotrophic factor	Signaling	ENSG00000176697	0.345	0.923	0.65626	0.6		0.958	239	10	1991	ENSG00000176697	ENSG00000176697
Alzheimer's Disease	C0002395	CASP3	836	P42574	caspase 3	Enzyme	ENSG00000164305	0.351	0.923	0.10017	0.6		0.98	50	2	1999	ENSG00000164305	ENSG00000164305
Alzheimer's Disease	C0002395	IGF2	3481	P01344	insulin like growth factor 2		ENSG00000167244	0.39	0.885	0.044127	0.57		1	9	0	2002	ENSG00000167244	ENSG00000167244
Alzheimer's Disease	C0002395	IGF1R	3480	P08069	insulin like growth factor 1 receptor	Kinase	ENSG00000140443	0.399	0.885	0.96799	0.56		1	9	0	2005	ENSG00000140443	ENSG00000140443
Alzheimer's Disease	C0002395	ATP5F1A	498	P25705	ATP synthase F1 subunit alpha	Transporter	ENSG00000152234	0.604	0.731	0.99945	0.54		1	6	0	2003	ENSG00000152234	ENSG00000152234
Alzheimer's Disease	C0002395	INS	3630	P01308	insulin		ENSG00000254647	0.445	0.923	0.30091	0.53		1	6	0	1991	ENSG00000254647	ENSG00000254647
Alzheimer's Disease	C0002395	BAX	581	Q07812	BCL2 associated X	apoptosis regulator	ENSG00000087088	420	0.417	0.885	0.31746	0.52		1	8	0	ENSG00000087088	ENSG00000087088
Alzheimer's Disease	C0002395	ABCA7	10347	Q8IZY2	ATP binding cassette subfamily A member 7	Transporter	ENSG00000064687	0.644	0.577	2.11e-55	0.5		0.985	65	13	2011	ENSG00000064687	ENSG00000064687
Alzheimer's Disease	C0002395	TOMM40	10452	O96008	translocase of outer mitochondrial membrane 40	Transporter	ENSG00000130204	0.59	0.538	0.99218	0.5		0.978	92	29	2009	ENSG00000130204	ENSG00000130204
Alzheimer's Disease	C0002395	CLU	1191	P10909	clusterin		ENSG00000120885	0.426	0.885	7.81e-05	0.5		0.94	133	8	1991	ENSG00000120885	ENSG00000120885
Alzheimer's Disease	C0002395	CR1	1378	P17927	complement C3b/C4b receptor 1 (Knops blood group)		ENSG00000203710	0.533	0.808	1.65e-35	0.5		0.971	35	13	2009	ENSG00000203710	ENSG00000203710
Alzheimer's Disease	C0002395	A2M	2	P01023	alpha-2-macroglobulin	Enzyme modulator	ENSG00000175899	0.529	0.769	4.52e-11	0.5		0.769	39	2	1998	ENSG00000175899	ENSG00000175899
Alzheimer's Disease	C0002395	EPHA1	2041	P21709	EPH receptor A1	Kinase	ENSG00000146904	0.544	0.731	1.46e-23	0.5		0.933	15	3	2009	ENSG00000146904	ENSG00000146904
Alzheimer's Disease	C0002395	CD2AP	23607	Q9Y5K6	CD2 associated protein		ENSG00000198087	0.558	0.731	0.22989	0.5		1	21	2	2011	ENSG00000198087	ENSG00000198087
Alzheimer's Disease	C0002395	BIN1	274	O00499	bridging integrator 1		ENSG00000136717	0.55	0.692	0.77822	0.5		0.98	51	7	2011	ENSG00000136717	ENSG00000136717
Alzheimer's Disease	C0002395	APOC1	341	P02654	apolipoprotein C1		ENSG00000130208	0.581	0.577	0.21685	0.5		1	20	8	1999	ENSG00000130208	ENSG00000130208
Alzheimer's Disease	C0002395	MPO	4353	P05164	myeloperoxidase	Enzyme	ENSG00000005381	0.377	0.923	7.11e-15	0.5		1	13	2	1999	ENSG00000005381	ENSG00000005381
Alzheimer's Disease	C0002395	NOS3	4846	P29474	nitric oxide synthase 3		ENSG00000164867	0.378	0.885	6.72e-07	0.5		0.9	20	1	1999	ENSG00000164867	ENSG00000164867
Alzheimer's Disease	C0002395	PSEN2	5664	P49810	presenilin 2	Enzyme	ENSG00000143801	0.55	0.654	0.00053736	0.5		0.977	177	12	1995	ENSG00000143801	ENSG00000143801
Alzheimer's Disease	C0002395	SORL1	6653	Q92673	sortilin related receptor 1	Transporter	ENSG00000137642	0.582	0.692	7.66e-11	0.5		0.973	111	18	2004	ENSG00000137642	ENSG00000137642
Alzheimer's Disease	C0002395	PICALM	8301	Q13492	phosphatidylinositol binding clathrin assembly protein	Transporter	ENSG00000073921	0.592	0.538	0.99896	0.5		0.947	75	19	2009	ENSG00000073921	ENSG00000073921
Alzheimer's Disease	C0002395	VSNL1	7447	P62760	visinin like 1		ENSG00000163032	0.631	0.423	0.45742	0.49		1	11	3	2001	ENSG00000163032	ENSG00000163032
Alzheimer's Disease	C0002395	INPP5D	3635	Q92835	inositol polyphosphate-5-phosphatase D		ENSG00000168918	0.558	0.731	0.97198	0.45		1	9	3	2013	ENSG00000168918	ENSG00000168918
Alzheimer's Disease	C0002395	NECTIN2	5819	Q92692	nectin cell adhesion molecule 2		ENSG00000130202	0.575	0.769	0.96926	0.44		1	25	53	2008	ENSG00000130202	ENSG00000130202
Alzheimer's Disease	C0002395	MS4A4A	51338	Q96JQ5	membrane spanning 4-domains A4A	Receptor	ENSG00000110079	0.722	0.308	8.1e-06	0.43		1	8	33	2011	ENSG00000110079	ENSG00000110079
Alzheimer's Disease	C0002395	PCDH11X	27328	Q9BZA7	protocadherin 11 X-linked		ENSG00000102290	0.729	0.308	0.015836	0.42		1	3	2	2009	ENSG00000102290	ENSG00000102290
Alzheimer's Disease	C0002395	CASS4	57091	Q9NQ75	Cas scaffold protein family member 4		ENSG00000087589	0.722	0.231	0.36682	0.42		1	5	2	2013	ENSG00000087589	ENSG00000087589
Alzheimer's Disease	C0002395	CYP46A1	10858	Q9Y6A2	cytochrome P450 family 46 subfamily A member 1	Enzyme	ENSG00000036530	0.659	0.5	0.98552	0.4		0.953	43	5	2000	ENSG00000036530	ENSG00000036530
Alzheimer's Disease	C0002395	CHRNA7	1139	P36544;Q494W8	cholinergic receptor nicotinic alpha 7 subunit	Ion channel	ENSG00000175344	0.532	0.654	0.00041549	0.4		1	12	1	2001	ENSG00000175344	ENSG00000175344
Alzheimer's Disease	C0002395	CST3	1471	P01034	cystatin C		ENSG00000101439	0.436	0.808	0.0039011	0.4		0.935	46	1	1988	ENSG00000101439	ENSG00000101439
Alzheimer's Disease	C0002395	CYP2D6	1565	P10635	cytochrome P450 family 2 subfamily D member 6		ENSG00000100197	0.437	0.885	1.08e-25	0.4		0.909	33	2	1995	ENSG00000100197	ENSG00000100197
Alzheimer's Disease	C0002395	DHCR24	1718	Q15392	24-dehydrocholesterol reductase	Enzyme	ENSG00000116133	0.498	0.769	0.031029	0.4		0.958	24	4	2000	ENSG00000116133	ENSG00000116133
Alzheimer's Disease	C0002395	DPYSL2	1808	Q16555	dihydropyrimidinase like 2	Enzyme	ENSG00000092964	0.585	0.692	0.99375	0.4		0.947	19	0	1999	ENSG00000092964	ENSG00000092964
Alzheimer's Disease	C0002395	ESR1	2099	P03372	estrogen receptor 1	Nuclear receptor	ENSG00000091831	0.324	0.962	0.9992	0.4		0.944	54	5	1999	ENSG00000091831	ENSG00000091831
Alzheimer's Disease	C0002395	NCSTN	23385	Q92542	nicastrin		ENSG00000162736	0.666	0.462	0.99942	0.4		1	21	1	2001	ENSG00000162736	ENSG00000162736
Alzheimer's Disease	C0002395	HMOX1	3162	P09601	heme oxygenase 1		ENSG00000100292	0.381	0.923	0.0096817	0.4		0.92	25	1	1995	ENSG00000100292	ENSG00000100292
Alzheimer's Disease	C0002395	IGF1	3479	P05019	insulin like growth factor 1		ENSG00000017427	0.318	0.885	0.2716	0.4		1	41	2	2000	ENSG00000017427	ENSG00000017427
Alzheimer's Disease	C0002395	IL6	3569	P05231	interleukin 6		ENSG00000136244	0.248	0.962	0.31536	0.4		0.938	112	1	1993	ENSG00000136244	ENSG00000136244
Alzheimer's Disease	C0002395	MIR146A	406938		microRNA 146a		ENSG00000283733	0.398	0.885		0.4		1	19	1	2008	ENSG00000283733	ENSG00000283733
Alzheimer's Disease	C0002395	MAOB	4129	P27338	monoamine oxidase B		ENSG00000069535	0.533	0.808	0.99903	0.4		1	38	1	1994	ENSG00000069535	ENSG00000069535
Alzheimer's Disease	C0002395	ACHE	43	P22303	acetylcholinesterase (Cartwright blood group)	Enzyme	ENSG00000087085	0.445	0.885	0.99827	0.4		0.985	388	1	1991	ENSG00000087085	ENSG00000087085
Alzheimer's Disease	C0002395	MTHFR	4524	P42898	methylenetetrahydrofolate reductase		ENSG00000177000	0.337	0.885	3.21e-10	0.4		0.868	38	4	1999	ENSG00000177000	ENSG00000177000
Alzheimer's Disease	C0002395	PPARG	5468	P37231	peroxisome proliferator activated receptor gamma	Nuclear receptor	ENSG00000132170	0.358	0.885	0.029194	0.4		0.907	54	6	2000	ENSG00000132170	ENSG00000132170
Alzheimer's Disease	C0002395	PRNP	5621	F7VJQ1;P04156	prion protein		ENSG00000171867	0.445	0.923	0.00063182	0.4		0.902	102	3	1986	ENSG00000171867	ENSG00000171867
Alzheimer's Disease	C0002395	RELN	5649	P78509	reelin		ENSG00000189056	0.515	0.731	1	0.4		1	29	3	2002	ENSG00000189056	ENSG00000189056
Alzheimer's Disease	C0002395	BCHE	590	P06276	butyrylcholinesterase		ENSG00000114200	0.447	0.923	1.06e-13	0.4		0.962	343	3	1995	ENSG00000114200	ENSG00000114200
Alzheimer's Disease	C0002395	TFAM	7019	Q00059	transcription factor A	mitochondrial	ENSG00000108064	147	0.529	0.731	0.17259	0.4		0.9	10	2	ENSG00000108064	ENSG00000108064
Alzheimer's Disease	C0002395	TNF	7124	P01375	tumor necrosis factor	Signaling	ENSG00000232810	0.231	0.962	0.8033	0.4		0.963	134	2	1998	ENSG00000232810	ENSG00000232810
Alzheimer's Disease	C0002395	VEGFA	7422	P15692	vascular endothelial growth factor A	Signaling	ENSG00000112715	0.266	0.923	2.41e-05	0.4		0.919	37	3	2005	ENSG00000112715	ENSG00000112715
Alzheimer's Disease	C0002395	CD33	945	P20138	CD33 molecule	Receptor	ENSG00000105383	0.524	0.769	5.69e-07	0.4		0.972	36	3	2011	ENSG00000105383	ENSG00000105383
Alzheimer's Disease	C0002395	CRH	1392	P06850	corticotropin releasing hormone	Signaling	ENSG00000147571	0.439	0.808	0.71614	0.39		0.9	10	0	1995	ENSG00000147571	ENSG00000147571
Alzheimer's Disease	C0002395	SOD2	6648	P04179	superoxide dismutase 2	Enzyme	ENSG00000112096	0.379	0.923	0.15499	0.38		0.889	9	2	2001	ENSG00000112096	ENSG00000112096
Alzheimer's Disease	C0002395	PLCG2	5336	P16885	phospholipase C gamma 2	Enzyme	ENSG00000197943	0.588	0.808	0.99562	0.36		1	6	1	2017	ENSG00000197943	ENSG00000197943
Alzheimer's Disease	C0002395	UNC5C	8633	O95185	unc-5 netrin receptor C	Receptor	ENSG00000182168	0.65	0.462	0.0008813	0.36		1	7	4	2014	ENSG00000182168	ENSG00000182168
Alzheimer's Disease	C0002395	ABI3	51225	Q9P2A4	ABI family member 3	Enzyme modulator	ENSG00000108798	0.716	0.231	5.01e-05	0.35		1	5	2	2017	ENSG00000108798	ENSG00000108798
Alzheimer's Disease	C0002395	WWOX	51741	Q9NZC7	WW domain containing oxidoreductase	Enzyme	ENSG00000186153	0.453	0.808	1.24e-15	0.35		1	6	0	2004	ENSG00000186153	ENSG00000186153
Alzheimer's Disease	C0002395	TF	7018	P02787	transferrin	Enzyme	ENSG00000091513	0.527	0.846	4.1e-08	0.35		1	6	2	2002	ENSG00000091513	ENSG00000091513
Alzheimer's Disease	C0002395	CHRNB2	1141	P17787	cholinergic receptor nicotinic beta 2 subunit	Ion channel	ENSG00000160716	0.617	0.308	0.00072964	0.34		1	4	0	1999	ENSG00000160716	ENSG00000160716
Alzheimer's Disease	C0002395	SLC30A6	55676	Q6NXT4	solute carrier family 30 member 6	Transporter	ENSG00000152683	0.711	0.346	6.91e-09	0.34		1	4	0	2006	ENSG00000152683	ENSG00000152683
Alzheimer's Disease	C0002395	PGRMC1	10857	O00264	progesterone receptor membrane component 1	Signaling	ENSG00000101856	0.588	0.654	0.6711	0.33		1	3	0	2014	ENSG00000101856	ENSG00000101856
Alzheimer's Disease	C0002395	EIF2S1	1965	P05198	eukaryotic translation initiation factor 2 subunit alpha	Nucleic acid binding	ENSG00000134001	0.587	0.692	0.97031	0.33		1	4	0	2002	ENSG00000134001	ENSG00000134001
Alzheimer's Disease	C0002395	F2	2147	P00734	coagulation factor II	thrombin	ENSG00000180210	490	0.415	0.885	0.0011118	0.33		1	4	1	ENSG00000180210	ENSG00000180210
Alzheimer's Disease	C0002395	ARC	23237	Q7LC44	activity regulated cytoskeleton associated protein		ENSG00000198576	0.573	0.769	0.59433	0.33		1	4	1	2000	ENSG00000198576	ENSG00000198576
Alzheimer's Disease	C0002395	CALM1	801	P0DP23;P0DP24;P0DP25	calmodulin 1	Calcium-binding protein	ENSG00000198668	0.472	0.808	0.94473	0.33		1	4	0	2001	ENSG00000198668	ENSG00000198668
Alzheimer's Disease	C0002395	ENO1	2023	P06733	enolase 1	Enzyme	ENSG00000074800	0.481	0.885	1.91e-05	0.32		1	3	0	2003	ENSG00000074800	ENSG00000074800
Alzheimer's Disease	C0002395	HLA-DRB5	3127	Q30154	major histocompatibility complex	class II	ENSG00000198502	Immune response	62	0.608	0.731	3.64e-07	0.32		1	2	ENSG00000198502	ENSG00000198502
Alzheimer's Disease	C0002395	IGF2R	3482	P11717	insulin like growth factor 2 receptor	Receptor	ENSG00000197081	0.518	0.731	1	0.32		1	3	0	2004	ENSG00000197081	ENSG00000197081
Alzheimer's Disease	C0002395	TPI1	7167	P60174	triosephosphate isomerase 1	Enzyme	ENSG00000111669	0.517	0.846	0.030193	0.32		1	3	0	2009	ENSG00000111669	ENSG00000111669
Alzheimer's Disease	C0002395	SNAR-I	100170222		small NF90 (ILF3) associated RNA I		SNAR-I	0.805	0.077		0.31		1	1	0	2018	SNAR-I	SNAR-I
Alzheimer's Disease	C0002395	IQCK	124152	Q8N0W5	IQ motif containing K		ENSG00000174628	0.792	0.154	2e-06	0.31		1	2	1	2014	ENSG00000174628	ENSG00000174628
Alzheimer's Disease	C0002395	AMFR	267	Q9UKV5	autocrine motility factor receptor		ENSG00000159461	0.599	0.692	5.84e-05	0.31		1	2	0	2012	ENSG00000159461	ENSG00000159461
Alzheimer's Disease	C0002395	MIR100	406892		microRNA 100		ENSG00000207994	0.521	0.846		0.31		1	1	0	2015	ENSG00000207994	ENSG00000207994
Alzheimer's Disease	C0002395	MIR296	407022		microRNA 296		ENSG00000284040	0.564	0.654		0.31		1	2	0	2015	ENSG00000284040	ENSG00000284040
Alzheimer's Disease	C0002395	MIR375	494324		microRNA 375		ENSG00000198973	0.476	0.769		0.31		1	1	0	2015	ENSG00000198973	ENSG00000198973
Alzheimer's Disease	C0002395	SLC2A4	6517	P14672	solute carrier family 2 member 4	Transporter	ENSG00000181856	0.528	0.769	4.71e-05	0.31		1	2	0	2014	ENSG00000181856	ENSG00000181856
Alzheimer's Disease	C0002395	SLC30A4	7782	O14863	solute carrier family 30 member 4	Transporter	ENSG00000104154	0.705	0.385	0.11544	0.31		1	1	0	2006	ENSG00000104154	ENSG00000104154
Alzheimer's Disease	C0002395	MIR708	100126333		microRNA 708		ENSG00000211997	0.57	0.692		0.3		1	1	0	2015	ENSG00000211997	ENSG00000211997
Alzheimer's Disease	C0002395	MIR3622B	100500871		microRNA 3622b		ENSG00000265075	0.805	0.077		0.3		1	1	0	2015	ENSG00000265075	ENSG00000265075
Alzheimer's Disease	C0002395	MIR4467	100616367		microRNA 4467		ENSG00000284596	0.805	0.077		0.3		1	1	0	2015	ENSG00000284596	ENSG00000284596
Alzheimer's Disease	C0002395	CDK5	1020	Q00535	cyclin dependent kinase 5	Kinase	ENSG00000164885	0.495	0.846	0.13892	0.3		1	77	1	2000	ENSG00000164885	ENSG00000164885
Alzheimer's Disease	C0002395	PPARGC1A	10891	Q9UBK2	PPARG coactivator 1 alpha	Transcription factor	ENSG00000109819	0.453	0.885	0.9973	0.3		1	11	0	2008	ENSG00000109819	ENSG00000109819
Alzheimer's Disease	C0002395	CHAT	1103	P28329	choline O-acetyltransferase	Enzyme	ENSG00000070748	0.52	0.808	5.63e-11	0.3		0.981	54	11	1987	ENSG00000070748	ENSG00000070748
Alzheimer's Disease	C0002395	TPP1	1200	O14773	tripeptidyl peptidase 1	Enzyme	ENSG00000166340	0.551	0.808	6.26e-07	0.3		1	1	0	1999	ENSG00000166340	ENSG00000166340
Alzheimer's Disease	C0002395	MAPK14	1432	Q16539	mitogen-activated protein kinase 14	Kinase	ENSG00000112062	0.379	0.923	0.37466	0.3		1	26	0	2000	ENSG00000112062	ENSG00000112062
Alzheimer's Disease	C0002395	CTNNB1	1499	P35222	catenin beta 1		ENSG00000168036	0.303	0.885	0.99999	0.3		0.972	36	0	1998	ENSG00000168036	ENSG00000168036
Alzheimer's Disease	C0002395	AGER	177	Q15109	advanced glycosylation end-product specific receptor	Receptor	ENSG00000204305	0.42	0.885	6.35e-16	0.3		0.978	46	1	1999	ENSG00000204305	ENSG00000204305
Alzheimer's Disease	C0002395	GAPDH	2597	P04406	glyceraldehyde-3-phosphate dehydrogenase	Enzyme	ENSG00000111640	0.447	0.808	0.11388	0.3		0.895	19	1	1994	ENSG00000111640	ENSG00000111640
Alzheimer's Disease	C0002395	GAPDHS	26330	O14556	glyceraldehyde-3-phosphate dehydrogenase	spermatogenic	ENSG00000105679	13	0.78	0.154	3.34e-05	0.3		1	1	0	ENSG00000105679	ENSG00000105679
Alzheimer's Disease	C0002395	IRS1	3667	P35568	insulin receptor substrate 1		ENSG00000169047	0.488	0.769	0.023645	0.3		1	13	0	2009	ENSG00000169047	ENSG00000169047
Alzheimer's Disease	C0002395	LRP1	4035	Q07954	LDL receptor related protein 1		ENSG00000123384	0.482	0.769	1	0.3		0.935	46	2	1996	ENSG00000123384	ENSG00000123384
Alzheimer's Disease	C0002395	MAP2	4133	P11137	microtubule associated protein 2		ENSG00000078018	0.537	0.692	1	0.3		1	15	0	1991	ENSG00000078018	ENSG00000078018
Alzheimer's Disease	C0002395	MME	4311	P08473	membrane metalloendopeptidase	Enzyme	ENSG00000196549	0.407	0.808	1.47e-18	0.3		0.955	89	5	2001	ENSG00000196549	ENSG00000196549
Alzheimer's Disease	C0002395	NFE2L2	4780	Q16236	nuclear factor	erythroid 2 like 2	ENSG00000116044	823	0.357	0.885	0.0035719	0.3		0.981	52	0	ENSG00000116044	ENSG00000116044
Alzheimer's Disease	C0002395	NGF	4803	P01138	nerve growth factor	Signaling	ENSG00000134259	0.391	0.885	0.82026	0.3		0.969	97	1	1989	ENSG00000134259	ENSG00000134259
Alzheimer's Disease	C0002395	NGFR	4804	P08138	nerve growth factor receptor	Receptor	ENSG00000064300	0.477	0.846	0.097889	0.3		0.957	23	1	1989	ENSG00000064300	ENSG00000064300
Alzheimer's Disease	C0002395	NOS2	4843	P35228	nitric oxide synthase 2		ENSG00000007171	0.364	0.923	4.03e-15	0.3		0.923	13	0	2000	ENSG00000007171	ENSG00000007171
Alzheimer's Disease	C0002395	PIN1	5300	Q13526	peptidylprolyl cis/trans isomerase	NIMA-interacting 1	ENSG00000127445	212	0.488	0.769	0.74031	0.3		0.979	47	2	ENSG00000127445	ENSG00000127445
Alzheimer's Disease	C0002395	PYY	5697	P10082	peptide YY	Signaling	ENSG00000131096	0.588	0.615	0.011784	0.3		1	1	0	2001	ENSG00000131096	ENSG00000131096
Alzheimer's Disease	C0002395	PTGS2	5743	P35354	prostaglandin-endoperoxide synthase 2	Enzyme	ENSG00000073756	0.314	0.962	0.99597	0.3		0.96	50	2	1997	ENSG00000073756	ENSG00000073756
Alzheimer's Disease	C0002395	MIR505	574508		microRNA 505		ENSG00000207633	0.603	0.577		0.3		1	1	0	2015	ENSG00000207633	ENSG00000207633
Alzheimer's Disease	C0002395	NGB	58157	Q9NPG2	neuroglobin	Transporter	ENSG00000165553	0.631	0.462	0.0045474	0.3		1	13	0	2007	ENSG00000165553	ENSG00000165553
Alzheimer's Disease	C0002395	S100B	6285	P04271	S100 calcium binding protein B	Calcium-binding protein	ENSG00000160307	0.383	0.923	0.04387	0.3		1	27	1	1996	ENSG00000160307	ENSG00000160307
Alzheimer's Disease	C0002395	SOD1	6647	P00441	superoxide dismutase 1	Enzyme	ENSG00000142168	0.379	0.962	0.1773	0.3		0.982	57	5	1989	ENSG00000142168	ENSG00000142168
Alzheimer's Disease	C0002395	SYP	6855	P08247	synaptophysin	Transporter	ENSG00000102003	0.481	0.808	0.91549	0.3		0.97	33	0	1996	ENSG00000102003	ENSG00000102003
Alzheimer's Disease	C0002395	MIR766	768218		microRNA 766		ENSG00000211578	0.633	0.577		0.3		1	1	0	2015	ENSG00000211578	ENSG00000211578
Alzheimer's Disease	C0002395	ADAMTS1	9510	Q9UHI8	ADAM metallopeptidase with thrombospondin type 1 motif 1	Enzyme	ENSG00000154734	0.555	0.654	0.71601	0.3		1	1	0	2019	ENSG00000154734	ENSG00000154734
Alzheimer's Disease	C0002395	NTRK2	4915	Q16620	neurotrophic receptor tyrosine kinase 2	Kinase	ENSG00000148053	0.479	0.808	1	0.29		0.9	10	1	1997	ENSG00000148053	ENSG00000148053
Alzheimer's Disease	C0002395	CAV1	857	Q03135	caveolin 1	Enzyme modulator	ENSG00000105974	0.388	0.885	0.008274	0.29		1	9	0	2004	ENSG00000105974	ENSG00000105974
Alzheimer's Disease	C0002395	PTGS1	5742	P23219	prostaglandin-endoperoxide synthase 1	Enzyme	ENSG00000095303	0.46	0.885	6.24e-07	0.28		1	9	0	1997	ENSG00000095303	ENSG00000095303
Alzheimer's Disease	C0002395	DNM1	1759	Q05193	dynamin 1	Enzyme modulator	ENSG00000106976	0.595	0.692	0.99917	0.26		1	7	0	2003	ENSG00000106976	ENSG00000106976
Alzheimer's Disease	C0002395	APLP2	334	Q06481	amyloid beta precursor like protein 2	Enzyme modulator	ENSG00000084234	0.659	0.462	0.37966	0.26		1	7	0	1994	ENSG00000084234	ENSG00000084234
Alzheimer's Disease	C0002395	ADAM17	6868	P78536	ADAM metallopeptidase domain 17		ENSG00000151694	0.453	0.808	0.99528	0.26		1	7	1	2000	ENSG00000151694	ENSG00000151694
Alzheimer's Disease	C0002395	MFN2	9927	O95140	mitofusin 2	Enzyme	ENSG00000116688	0.471	0.846	0.99415	0.26		1	7	0	2009	ENSG00000116688	ENSG00000116688
Alzheimer's Disease	C0002395	HSF1	3297	Q00613	heat shock transcription factor 1	Transcription factor	ENSG00000185122	0.507	0.769	0.74762	0.25		1	6	0	2013	ENSG00000185122	ENSG00000185122
Alzheimer's Disease	C0002395	CCR5	1234	P51681	C-C motif chemokine receptor 5 (gene/pseudogene)	G-protein coupled receptor	ENSG00000160791	0.398	0.885	4.31e-10	0.24		0.8	5	0	2004	ENSG00000160791	ENSG00000160791
Alzheimer's Disease	C0002395	GSR	2936	P00390	glutathione-disulfide reductase	Enzyme	ENSG00000104687	0.494	0.846	1.29e-06	0.24		1	5	0	1998	ENSG00000104687	ENSG00000104687
Alzheimer's Disease	C0002395	HSPD1	3329	P10809	heat shock protein family D (Hsp60) member 1		ENSG00000144381	0.432	0.808	0.99257	0.24		1	5	0	2002	ENSG00000144381	ENSG00000144381
Alzheimer's Disease	C0002395	IL33	90865	O95760	interleukin 33		ENSG00000137033	0.409	0.885	8.29e-10	0.24		1	4	2	2009	ENSG00000137033	ENSG00000137033
Alzheimer's Disease	C0002395	CIB1	10519	Q99828	calcium and integrin binding 1		ENSG00000185043	0.458	0.769	0.00032612	0.23		1	4	0	2005	ENSG00000185043	ENSG00000185043
Alzheimer's Disease	C0002395	HSPB1	3315	P04792	heat shock protein family B (small) member 1		ENSG00000106211	0.436	0.808	2.78e-07	0.23		1	4	0	2011	ENSG00000106211	ENSG00000106211
Alzheimer's Disease	C0002395	CASP8	841	Q14790	caspase 8	Enzyme	ENSG00000064012	0.404	0.923	3.72e-06	0.23		1	4	0	2006	ENSG00000064012	ENSG00000064012
Alzheimer's Disease	C0002395	IKBKB	3551	O14920	inhibitor of nuclear factor kappa B kinase subunit beta	Kinase	ENSG00000104365	0.506	0.846	0.99192	0.22		1	3	0	2013	ENSG00000104365	ENSG00000104365
Alzheimer's Disease	C0002395	SERPINF1	5176	P36955	serpin family F member 1	Enzyme modulator	ENSG00000132386	0.46	0.846	7.8e-08	0.22		1	3	0	2006	ENSG00000132386	ENSG00000132386
Alzheimer's Disease	C0002395	MT2A	4502	P02795	metallothionein 2A		ENSG00000125148	0.553	0.808	1.23e-05	0.21		1	2	0	2006	ENSG00000125148	ENSG00000125148
Alzheimer's Disease	C0002395	ATP7A	538	Q04656	ATPase copper transporting alpha	Transporter	ENSG00000165240	0.494	0.769	0.99983	0.21		1	2	0	2009	ENSG00000165240	ENSG00000165240
Alzheimer's Disease	C0002395	BCL2L2	599	Q92843	BCL2 like 2	Signaling	ENSG00000129473	0.599	0.615	0.46908	0.21		1	2	0	2004	ENSG00000129473	ENSG00000129473
Alzheimer's Disease	C0002395	INS-IGF2	723961	F8WCM5	INS-IGF2 readthrough		ENSG00000129965	0.633	0.5	0.055811	0.21		1	2	0	2002	ENSG00000129965	ENSG00000129965
Alzheimer's Disease	C0002395	CASP9	842	P55211	caspase 9	Enzyme	ENSG00000132906	0.458	0.808	7.38e-06	0.21		1	2	0	2000	ENSG00000132906	ENSG00000132906
Alzheimer's Disease	C0002395	ADAM9	8754	Q13443	ADAM metallopeptidase domain 9	Enzyme	ENSG00000168615	0.56	0.654	0.029431	0.21		1	2	0	2011	ENSG00000168615	ENSG00000168615
Alzheimer's Disease	C0002395	CASP12	100506742	Q6UXS9	caspase 12 (gene/pseudogene)		ENSG00000204403	0.638	0.808	0.00012749	0.2		1	1	0	2018	ENSG00000204403	ENSG00000204403
Alzheimer's Disease	C0002395	FERMT2	10979	Q96AC1	fermitin family member 2		ENSG00000073712	0.588	0.577	0.99999	0.2		1	13	2	2013	ENSG00000073712	ENSG00000073712
Alzheimer's Disease	C0002395	ABCA1	19	O95477	ATP binding cassette subfamily A member 1	Transporter	ENSG00000165029	0.467	0.846	1.45e-13	0.2		0.904	52	13	2003	ENSG00000165029	ENSG00000165029
Alzheimer's Disease	C0002395	PTK2B	2185	Q14289	protein tyrosine kinase 2 beta	Kinase	ENSG00000120899	0.448	0.808	0.93536	0.2		1	20	2	2013	ENSG00000120899	ENSG00000120899
Alzheimer's Disease	C0002395	PLCB1	23236	Q9NQ66	phospholipase C beta 1	Enzyme	ENSG00000182621	0.595	0.654	0.98337	0.2			0	0		ENSG00000182621	ENSG00000182621
Alzheimer's Disease	C0002395	GRN	2896	P28799	granulin precursor		ENSG00000030582	0.435	0.846	0.069666	0.2		0.97	66	8	2006	ENSG00000030582	ENSG00000030582
Alzheimer's Disease	C0002395	SQSTM1	8878	Q13501	sequestosome 1		ENSG00000161011	0.428	0.885	0.00086035	0.2		0.857	14	1	2005	ENSG00000161011	ENSG00000161011
Alzheimer's Disease	C0002395	GAB2	9846	Q9UQC2	GRB2 associated binding protein 2	Receptor	ENSG00000033327	0.563	0.692	0.98325	0.2		0.826	23	10	2007	ENSG00000033327	ENSG00000033327
Alzheimer's Disease	C0002395	HLA-DRB1	3123	P01911	major histocompatibility complex	class II	ENSG00000196126	Immune response	1018	0.333	0.923	0.0010997	0.19		1	10	ENSG00000196126	ENSG00000196126
Alzheimer's Disease	C0002395	NFIC	4782	P08651	nuclear factor I C	Nucleic acid binding	ENSG00000141905	0.626	0.654	0.090534	0.18		1	9	1	2005	ENSG00000141905	ENSG00000141905
Alzheimer's Disease	C0002395	CSF1R	1436	P07333	colony stimulating factor 1 receptor	Kinase	ENSG00000182578	0.448	0.808	0.13278	0.17		1	7	3	2004	ENSG00000182578	ENSG00000182578
Alzheimer's Disease	C0002395	HSPG2	3339	P98160	heparan sulfate proteoglycan 2	Enzyme modulator	ENSG00000142798	0.438	0.885	1.04e-19	0.17		0.875	8	1	1995	ENSG00000142798	ENSG00000142798
Alzheimer's Disease	C0002395	APOB	338	P04114	apolipoprotein B		ENSG00000084674	0.453	0.808	1.92e-16	0.17		0.875	8	1	1998	ENSG00000084674	ENSG00000084674
Alzheimer's Disease	C0002395	MARK4	57787	Q96L34	microtubule affinity regulating kinase 4	Kinase	ENSG00000007047	0.641	0.615	0.99777	0.17		1	14	30	2011	ENSG00000007047	ENSG00000007047
Alzheimer's Disease	C0002395	MS4A6A	64231	Q9H2W1	membrane spanning 4-domains A6A	Receptor	ENSG00000110077	0.821	0.231	8.38e-13	0.17		1	10	8	2011	ENSG00000110077	ENSG00000110077
Alzheimer's Disease	C0002395	CELF1	10658	Q92879	CUGBP Elav-like family member 1		ENSG00000149187	0.631	0.577	0.99971	0.16		1	7	1	2013	ENSG00000149187	ENSG00000149187
Alzheimer's Disease	C0002395	VCP	7415	P55072	valosin containing protein		ENSG00000165280	0.469	0.923	0.99999	0.16		1	6	3	1999	ENSG00000165280	ENSG00000165280
Alzheimer's Disease	C0002395	SYNJ1	8867	O43426	synaptojanin 1	Enzyme	ENSG00000159082	0.576	0.577	0.42709	0.16		1	7	1	2012	ENSG00000159082	ENSG00000159082
Alzheimer's Disease	C0002395	ZCWPW1	55063	Q9H0M4	zinc finger CW-type and PWWP domain containing 1		ENSG00000078487	0.89	0.115	1.12e-13	0.15		1	7	1	2013	ENSG00000078487	ENSG00000078487
Alzheimer's Disease	C0002395	F13A1	2162	P00488	coagulation factor XIII A chain	Enzyme	ENSG00000124491	0.575	0.731	5.29e-08	0.14		1	6	2	1998	ENSG00000124491	ENSG00000124491
Alzheimer's Disease	C0002395	APOC2	344	P02655	apolipoprotein C2		ENSG00000234906	0.606	0.577	0.40164	0.14		0.8	5	1	1987	ENSG00000234906	ENSG00000234906
Alzheimer's Disease	C0002395	MS4A4E	643680	Q96PG1	membrane spanning 4-domains A4E		ENSG00000214787	0.931	0.077	0.0010614	0.14		1	5	11	2011	ENSG00000214787	ENSG00000214787
Alzheimer's Disease	C0002395	APH1B	83464	Q8WW43	aph-1 homolog B	gamma-secretase subunit	ENSG00000138613	9	0.821	0.231	2.84e-11	0.14		0.8	5	2	ENSG00000138613	ENSG00000138613
Alzheimer's Disease	C0002395	EXOC3L2	90332	Q2M3D2	exocyst complex component 3 like 2	Transporter	ENSG00000283632	0.722	0.5	0.76039	0.14		1	8	7	2011	ENSG00000283632	ENSG00000283632
Alzheimer's Disease	C0002395	AKAP9	10142	Q99996	A-kinase anchoring protein 9		ENSG00000127914	0.638	0.385	4.52e-17	0.13		1	4	3	2014	ENSG00000127914	ENSG00000127914
Alzheimer's Disease	C0002395	PILRA	29992	Q9UKJ1	paired immunoglobin like type 2 receptor alpha		ENSG00000085514	0.769	0.308	1.73e-11	0.13		1	5	1	2018	ENSG00000085514	ENSG00000085514
Alzheimer's Disease	C0002395	LAMP1	3916	P11279	lysosomal associated membrane protein 1	Transporter	ENSG00000185896	0.542	0.769	0.8747	0.13		1	4	1	2006	ENSG00000185896	ENSG00000185896
Alzheimer's Disease	C0002395	FRMD4A	55691	Q9P2Q2	FERM domain containing 4A		ENSG00000151474	0.65	0.538	1	0.13		1	3	3	2013	ENSG00000151474	ENSG00000151474
Alzheimer's Disease	C0002395	DST	667	Q03001	dystonin	Cellular structure	ENSG00000151914	0.552	0.846	1	0.13		1	4	1	2016	ENSG00000151914	ENSG00000151914
Alzheimer's Disease	C0002395	MADD	8567	Q8WXG6	MAP kinase activating death domain		ENSG00000110514	0.644	0.538	1.54e-14	0.13		1	4	1	2004	ENSG00000110514	ENSG00000110514
Alzheimer's Disease	C0002395	PLXNA4	91584	Q9HCM2	plexin A4		ENSG00000221866	0.792	0.231	0.99999	0.13		1	3	1	2014	ENSG00000221866	ENSG00000221866
Alzheimer's Disease	C0002395	ADAMTS4	9507	O75173	ADAM metallopeptidase with thrombospondin type 1 motif 4	Enzyme	ENSG00000158859	0.582	0.692	1.95e-06	0.13		1	4	1	2017	ENSG00000158859	ENSG00000158859
Alzheimer's Disease	C0002395	SPON1	10418	Q9HCB6	spondin 1	Extracellular structure	ENSG00000262655	0.705	0.385		0.12		0.5	2	2	2014	ENSG00000262655	ENSG00000262655
Alzheimer's Disease	C0002395	SLC24A4	123041	Q8NFF2	solute carrier family 24 member 4	Transporter	ENSG00000140090	0.751	0.346	2.2e-11	0.12		1	7	4	2013	ENSG00000140090	ENSG00000140090
Alzheimer's Disease	C0002395	IL34	146433	Q6ZMJ4	interleukin 34		ENSG00000157368	0.56	0.769	0.55444	0.12		1	3	1	2017	ENSG00000157368	ENSG00000157368
Alzheimer's Disease	C0002395	GLIS3	169792	Q8NEA6	GLIS family zinc finger 3		ENSG00000107249	0.59	0.654	5.6e-08	0.12		1	2	1	2013	ENSG00000107249	ENSG00000107249
Alzheimer's Disease	C0002395	MTHFD1L	25902	Q6UB35	methylenetetrahydrofolate dehydrogenase (NADP+ dependent) 1 like	Enzyme	ENSG00000120254	0.674	0.538	1.94e-12	0.12		0.667	3	1	2010	ENSG00000120254	ENSG00000120254
Alzheimer's Disease	C0002395	IL6R	3570	P08887	interleukin 6 receptor	Signaling	ENSG00000160712	0.471	0.846	3.17e-05	0.12		1	3	1	2003	ENSG00000160712	ENSG00000160712
Alzheimer's Disease	C0002395	DCHS2	54798	Q6V1P9	dachsous cadherin-related 2		ENSG00000197410	0.839	0.385	7.42e-47	0.12		1	2	3	2012	ENSG00000197410	ENSG00000197410
Alzheimer's Disease	C0002395	AICDA	57379	Q9GZX7	activation induced cytidine deaminase	Enzyme	ENSG00000111732	0.463	0.885	9.21e-06	0.12		0.667	3	1	2002	ENSG00000111732	ENSG00000111732
Alzheimer's Disease	C0002395	BCL3	602	P20749	BCL3 transcription coactivator		ENSG00000069399	0.541	0.731	0.98871	0.12		1	9	9	1993	ENSG00000069399	ENSG00000069399
Alzheimer's Disease	C0002395	SPI1	6688	P17947	Spi-1 proto-oncogene	Transcription factor	ENSG00000066336	0.631	0.654	0.98206	0.12		1	3	2	2017	ENSG00000066336	ENSG00000066336
Alzheimer's Disease	C0002395	TGFB2	7042	P61812	transforming growth factor beta 2	Signaling	ENSG00000092969	0.433	0.885	0.99905	0.12		1	3	1	1995	ENSG00000092969	ENSG00000092969
Alzheimer's Disease	C0002395	COL18A1	80781	P39060	collagen type XVIII alpha 1 chain		ENSG00000182871	0.449	0.808	1.74e-10	0.12		1	3	1	2002	ENSG00000182871	ENSG00000182871
Alzheimer's Disease	C0002395	MEGF10	84466	Q96KG7	multiple EGF like domains 10	Extracellular structure	ENSG00000145794	0.682	0.462	0.3904	0.12		1	3	1	2010	ENSG00000145794	ENSG00000145794
Alzheimer's Disease	C0002395	TRIP4	9325	Q15650	thyroid hormone receptor interactor 4	Transcription factor	ENSG00000103671	0.641	0.654	5.99e-07	0.12		1	3	1	2013	ENSG00000103671	ENSG00000103671
Alzheimer's Disease	C0002395	CADPS2	93664	Q86UW7	calcium dependent secretion activator 2	Calcium-binding protein	ENSG00000081803	0.716	0.231	0.36785	0.12		1	3	2	2013	ENSG00000081803	ENSG00000081803
Alzheimer's Disease	C0002395	TSPOAP1-AS1	100506779		TSPOAP1	SUPT4H1 and RNF43 antisense RNA 1	ENSG00000265148	21	0.792	0.346		0.11		1	3	2	ENSG00000265148	ENSG00000265148
Alzheimer's Disease	C0002395	CDH13	1012	P55290	cadherin 13		ENSG00000140945	0.501	0.846	0.0007058	0.11		1	2	1	2016	ENSG00000140945	ENSG00000140945
Alzheimer's Disease	C0002395	CELF2	10659	O95319	CUGBP Elav-like family member 2		ENSG00000048740	0.628	0.692	0.99965	0.11		1	2	5	2011	ENSG00000048740	ENSG00000048740
Alzheimer's Disease	C0002395	OSBPL6	114880	Q9BZF3	oxysterol binding protein like 6		ENSG00000079156	1	0.077	0.99999	0.11		1	1	1	2016	ENSG00000079156	ENSG00000079156
Alzheimer's Disease	C0002395	NDUFAF6	137682	Q330K2	NADH:ubiquinone oxidoreductase complex assembly factor 6		ENSG00000156170	0.659	0.615	9.07e-08	0.11		1	3	2	2013	ENSG00000156170	ENSG00000156170
Alzheimer's Disease	C0002395	AP2A2	161	O94973	adaptor related protein complex 2 subunit alpha 2	Receptor	ENSG00000183020	0.76	0.423	1	0.11		1	2	2	2013	ENSG00000183020	ENSG00000183020
Alzheimer's Disease	C0002395	DSG2	1829	Q14126	desmoglein 2	Cell adhesion	ENSG00000046604	0.601	0.692	2.79e-10	0.11		1	2	1	2017	ENSG00000046604	ENSG00000046604
Alzheimer's Disease	C0002395	EPHX2	2053	P34913	epoxide hydrolase 2	Enzyme	ENSG00000120915	0.568	0.654	1.79e-21	0.11		1	2	3	2017	ENSG00000120915	ENSG00000120915
Alzheimer's Disease	C0002395	SORCS3	22986	Q9UPU3	sortilin related VPS10 domain containing receptor 3	Transporter	ENSG00000156395	0.76	0.231	3.74e-05	0.11		1	2	1	2013	ENSG00000156395	ENSG00000156395
Alzheimer's Disease	C0002395	LAMA1	284217	P25391	laminin subunit alpha 1		ENSG00000101680	0.582	0.808	3.22e-32	0.11		1	2	1	2002	ENSG00000101680	ENSG00000101680
Alzheimer's Disease	C0002395	LUZP2	338645	Q86TE4	leucine zipper protein 2		ENSG00000187398	0.821	0.346	2.35e-10	0.11		1	2	2	2012	ENSG00000187398	ENSG00000187398
Alzheimer's Disease	C0002395	RBFOX1	54715	Q9NWB1	RNA binding fox-1 homolog 1	Nucleic acid binding	ENSG00000078328	0.584	0.692	0.95263	0.11		1	2	1	2016	ENSG00000078328	ENSG00000078328
Alzheimer's Disease	C0002395	MAPK7	5598	Q13164	mitogen-activated protein kinase 7	Kinase	ENSG00000166484	0.553	0.654	0.0031023	0.11		1	2	1	2019	ENSG00000166484	ENSG00000166484
Alzheimer's Disease	C0002395	FMN2	56776	Q9NZ56	formin 2		ENSG00000155816	0.61	0.538	0.99772	0.11		1	2	1	2014	ENSG00000155816	ENSG00000155816
Alzheimer's Disease	C0002395	PTPRG	5793	P23470	protein tyrosine phosphatase receptor type G	Enzyme	ENSG00000144724	0.619	0.731	5.07e-06	0.11		1	1	1	2016	ENSG00000144724	ENSG00000144724
Alzheimer's Disease	C0002395	EXOC4	60412	Q96A65	exocyst complex component 4	Transporter	ENSG00000131558	0.743	0.5	3.41e-13	0.11		1	2	1	2013	ENSG00000131558	ENSG00000131558
Alzheimer's Disease	C0002395	SGK1	6446	O00141	serum/glucocorticoid regulated kinase 1	Kinase	ENSG00000118515	0.506	0.769	0.0023046	0.11		1	2	1	2016	ENSG00000118515	ENSG00000118515
Alzheimer's Disease	C0002395	ST6GAL1	6480	P15907	ST6 beta-galactoside alpha-2	6-sialyltransferase 1	ENSG00000073849	101	0.569	0.731	0.2341	0.11		1	2	1	ENSG00000073849	ENSG00000073849
Alzheimer's Disease	C0002395	TCF7L2	6934	Q9NQB0	transcription factor 7 like 2		ENSG00000148737	0.485	0.846	0.99537	0.11		1	2	1	2006	ENSG00000148737	ENSG00000148737
Alzheimer's Disease	C0002395	UBE2L3	7332	P68036	ubiquitin conjugating enzyme E2 L3	Enzyme	ENSG00000185651	0.644	0.615	0.83844	0.11		1	2	1	1995	ENSG00000185651	ENSG00000185651
Alzheimer's Disease	C0002395	ZAP70	7535	P43403	zeta chain of T cell receptor associated protein kinase 70	Kinase	ENSG00000115085	0.497	0.769	0.87696	0.11		1	2	1	2016	ENSG00000115085	ENSG00000115085
Alzheimer's Disease	C0002395	TLN2	83660	Q9Y4G6	talin 2		ENSG00000171914	0.76	0.231	0.99231	0.11		1	2	2	2010	ENSG00000171914	ENSG00000171914
Alzheimer's Disease	C0002395	SPPL2A	84888	Q8TCT8	signal peptide peptidase like 2A	Enzyme	ENSG00000138600	0.792	0.192	0.028995	0.11		1	2	1	2013	ENSG00000138600	ENSG00000138600
Alzheimer's Disease	C0002395	SUCLG2	8801	Q96I99	succinate-CoA ligase GDP-forming subunit beta	Enzyme	ENSG00000172340	0.78	0.308	5.72e-14	0.11		1	1	1	2014	ENSG00000172340	ENSG00000172340
Alzheimer's Disease	C0002395	ALDH1A2	8854	O94788	aldehyde dehydrogenase 1 family member A2	Enzyme	ENSG00000128918	0.578	0.692	0.36331	0.11		1	2	2	2004	ENSG00000128918	ENSG00000128918
Alzheimer's Disease	C0002395	SLC16A7	9194	O60669	solute carrier family 16 member 7	Transporter	ENSG00000118596	0.682	0.538	0.0058162	0.11		1	2	1	2010	ENSG00000118596	ENSG00000118596
Alzheimer's Disease	C0002395	OTOF	9381	Q9HC10	otoferlin	Transporter	ENSG00000115155	0.691	0.385	5.38e-39	0.11		1	2	1	2014	ENSG00000115155	ENSG00000115155
Alzheimer's Disease	C0002395	ZGLP1	100125288	P0C6A0	zinc finger GATA like protein 1		ENSG00000220201	0.512	0.808	0.3868	0.1		1	14	0	1999	ENSG00000220201	ENSG00000220201
Alzheimer's Disease	C0002395	SLC8A1-AS1	100128590		SLC8A1 antisense RNA 1		ENSG00000227028	0.792	0.231		0.1		1	1	1	2014	ENSG00000227028	ENSG00000227028
Alzheimer's Disease	C0002395	LINC00476	100128782	Q8WZB0	long intergenic non-protein coding RNA 476		ENSG00000175611	1	0.077		0.1		1	1	1	2016	ENSG00000175611	ENSG00000175611
Alzheimer's Disease	C0002395	INHCAP	100129696		inhibitor of carbonic anhydrase pseudogene		ENSG00000242337	0.89	0.231		0.1		1	1	1	2016	ENSG00000242337	ENSG00000242337
Alzheimer's Disease	C0002395	HDAC6	10013	Q9UBN7	histone deacetylase 6	Epigenetic regulator	ENSG00000094631	0.465	0.846	1	0.1		1	12	0	2008	ENSG00000094631	ENSG00000094631
Alzheimer's Disease	C0002395	TRIM51CP	100130105		tripartite motif-containing 51C	pseudogene	ENSG00000249910	1	1	0.077		0.1		1	1	1	ENSG00000249910	ENSG00000249910
Alzheimer's Disease	C0002395	LINC00271	100131814	P0C7V0	long intergenic non-protein coding RNA 271		ENSG00000231028	0.769	0.192		0.1		1	1	1	2018	ENSG00000231028	ENSG00000231028
Alzheimer's Disease	C0002395	SDR42E2	100288072	A6NKP2	short chain dehydrogenase/reductase family 42E	member 2	ENSG00000183921	1	1	0.077	1.37e-08	0.1		1	1	1	ENSG00000183921	ENSG00000183921
Alzheimer's Disease	C0002395	BACE1-AS	100379571		BACE1 antisense RNA		ENSG00000278768	0.76	0.385		0.1		1	14	2	2005	ENSG00000278768	ENSG00000278768
Alzheimer's Disease	C0002395	PGAM5P1	100421133		PGAM family member 5	mitochondrial serine/threonine protein phosphatase pseudogene 1	ENSG00000253224	1	1	0.077		0.1		1	1	1	ENSG00000253224	ENSG00000253224
Alzheimer's Disease	C0002395	LINC01672	100505887		long intergenic non-protein coding RNA 1672		ENSG00000228750	0.462	0.846		0.1		1	11	0	2008	ENSG00000228750	ENSG00000228750
Alzheimer's Disease	C0002395	ARL17B	100506084	Q8IVW1	ADP ribosylation factor like GTPase 17B		ENSG00000228696	0.78	0.269	0.33578	0.1		1	2	1	2016	ENSG00000228696	ENSG00000228696
Alzheimer's Disease	C0002395	KRBOX1	100506243	C9JBD0	KRAB box domain containing 1		ENSG00000240747	1	0.077	0.017643	0.1		1	1	1	2014	ENSG00000240747	ENSG00000240747
Alzheimer's Disease	C0002395	ALOX12-AS1	100506713		ALOX12 antisense RNA 1		ENSG00000215067	0.931	0.077	0.17573	0.1		1	1	1	2016	ENSG00000215067	ENSG00000215067
Alzheimer's Disease	C0002395	AZIN1-AS1	100506753		AZIN1 antisense RNA 1		ENSG00000253320	1	0.077		0.1		1	1	1	2012	ENSG00000253320	ENSG00000253320
Alzheimer's Disease	C0002395	APOC4-APOC2	100533990		APOC4-APOC2 readthrough (NMD candidate)		ENSG00000224916	0.821	0.308		0.1		1	1	2	2018	ENSG00000224916	ENSG00000224916
Alzheimer's Disease	C0002395	DNM1L	10059	O00429	dynamin 1 like	Enzyme modulator	ENSG00000087470	0.475	0.808	0.00056753	0.1		1	23	0	2009	ENSG00000087470	ENSG00000087470
Alzheimer's Disease	C0002395	GPC6	10082	Q9Y625	glypican 6		ENSG00000183098	0.626	0.654	0.14181	0.1		1	1	1	2014	ENSG00000183098	ENSG00000183098
Alzheimer's Disease	C0002395	COX10-AS1	100874058		COX10 antisense RNA 1		ENSG00000236088	0.805	0.192		0.1		1	1	1	2016	ENSG00000236088	ENSG00000236088
Alzheimer's Disease	C0002395	OVCH1-AS1	101055625		OVCH1 antisense RNA 1		ENSG00000257599	1	0.077	0.46492	0.1		1	1	1	2016	ENSG00000257599	ENSG00000257599
Alzheimer's Disease	C0002395	G3BP1	10146	Q13283	G3BP stress granule assembly factor 1	Nucleic acid binding	ENSG00000145907	0.597	0.654	0.033122	0.1		1	1	1	2016	ENSG00000145907	ENSG00000145907
Alzheimer's Disease	C0002395	FARP1	10160	Q9Y4F1	FERM	ARH/RhoGEF and pleckstrin domain protein 1	ENSG00000152767	24	0.769	0.231	5.07e-06	0.1		1	1	1	ENSG00000152767	ENSG00000152767
Alzheimer's Disease	C0002395	STAG3L5P	101735302		stromal antigen 3-like 5 pseudogene		ENSG00000242294	1	0.077		0.1		1	1	1	2018	ENSG00000242294	ENSG00000242294
Alzheimer's Disease	C0002395	STAG3L5P-PVRIG2P-PILRB	101752399		STAG3L5P-PVRIG2P-PILRB readthrough		ENSG00000272752	1	0.077		0.1		1	1	1	2018	ENSG00000272752	ENSG00000272752
Alzheimer's Disease	C0002395	LINC02653	101926942		long intergenic non-protein coding RNA 2653		ENSG00000236373	1	0.077		0.1		1	1	1	2016	ENSG00000236373	ENSG00000236373
Alzheimer's Disease	C0002395	LINC01712	101927542		long intergenic non-protein coding RNA 1712		ENSG00000231364	1	0.077		0.1		1	1	1	2018	ENSG00000231364	ENSG00000231364
Alzheimer's Disease	C0002395	LINC01725	101927587		long intergenic non-protein coding RNA 1725		ENSG00000233008	1	0.077		0.1		1	2	2	2010	ENSG00000233008	ENSG00000233008
Alzheimer's Disease	C0002395	LINC01508	101927873		long intergenic non-protein coding RNA 1508		ENSG00000231107	1	0.077		0.1		1	1	1	2018	ENSG00000231107	ENSG00000231107
Alzheimer's Disease	C0002395	LINC02268	101928509		long intergenic non-protein coding RNA 2268		ENSG00000248174	0.931	0.115		0.1		1	1	1	2016	ENSG00000248174	ENSG00000248174
Alzheimer's Disease	C0002395	LINC02325	101929241		long intergenic non-protein coding RNA 2325		ENSG00000246084	1	0.077		0.1		1	1	1	2016	ENSG00000246084	ENSG00000246084
Alzheimer's Disease	C0002395	MEF2C-AS1	101929423		MEF2C antisense RNA 1		ENSG00000248309	0.861	0.154		0.1		1	2	4	2013	ENSG00000248309	ENSG00000248309
Alzheimer's Disease	C0002395	TSHZ1	10194	Q6ZSZ6	teashirt zinc finger homeobox 1	Transcription factor	ENSG00000179981	0.569	0.731	0.9973	0.1		1	11	1	1996	ENSG00000179981	ENSG00000179981
Alzheimer's Disease	C0002395	DCAF7	10238	P61962	DDB1 and CUL4 associated factor 7		ENSG00000136485	0.821	0.231	0.93284	0.1		1	1	1	2016	ENSG00000136485	ENSG00000136485
Alzheimer's Disease	C0002395	SIGMAR1	10280	Q99720	sigma non-opioid intracellular receptor 1		ENSG00000147955	0.544	0.808	0.1678	0.1		1	17	1	2005	ENSG00000147955	ENSG00000147955
Alzheimer's Disease	C0002395	BCKDK	10295	O14874	branched chain keto acid dehydrogenase kinase	Kinase	ENSG00000103507	0.769	0.154	5.66e-05	0.1		1	1	1	2018	ENSG00000103507	ENSG00000103507
Alzheimer's Disease	C0002395	RTN3	10313	O95197	reticulon 3		ENSG00000133318	0.647	0.615	6.62e-05	0.1		1	11	0	2006	ENSG00000133318	ENSG00000133318
Alzheimer's Disease	C0002395	ABCA8	10351	O94911	ATP binding cassette subfamily A member 8	Transporter	ENSG00000141338	0.821	0.231	1.61e-52	0.1		1	1	1	2016	ENSG00000141338	ENSG00000141338
Alzheimer's Disease	C0002395	CDR1	1038	P51861	cerebellar degeneration related protein 1		ENSG00000184258	0.576	0.808		0.1		0.952	21	0	2001	ENSG00000184258	ENSG00000184258
Alzheimer's Disease	C0002395	GEMIN7-AS1	105372419		GEMIN7 antisense RNA 1		ENSG00000267348	1	0.077		0.1		1	2	6	2018	ENSG00000267348	ENSG00000267348
Alzheimer's Disease	C0002395	UPK3B	105375355	Q9BT76	uroplakin 3B		ENSG00000243566	0.584	0.808	0.00023426	0.1		1	11	0	2004	ENSG00000243566	ENSG00000243566
Alzheimer's Disease	C0002395	LINC00972	105375380		long intergenic non-protein coding RNA 972		ENSG00000225128	0.931	0.115		0.1		1	1	5	2009	ENSG00000225128	ENSG00000225128
Alzheimer's Disease	C0002395	LINC02008	105377180		long intergenic non-protein coding RNA 2008		ENSG00000239440	1	0.077		0.1		1	1	1	2016	ENSG00000239440	ENSG00000239440
Alzheimer's Disease	C0002395	AHSA1	10598	O95433	activator of HSP90 ATPase activity 1		ENSG00000100591	0.396	0.923	0.99896	0.1		1	24	1	2000	ENSG00000100591	ENSG00000100591
Alzheimer's Disease	C0002395	KHDRBS1	10657	Q07666	KH RNA binding domain containing	signal transduction associated 1	ENSG00000121774	289	0.457	0.846	0.99423	0.1		0.909	11	0	ENSG00000121774	ENSG00000121774
Alzheimer's Disease	C0002395	MTCO2P12	107075310		MT-CO2 pseudogene 12		ENSG00000229344	0.368	0.962		0.1		0.96	25	0	1997	ENSG00000229344	ENSG00000229344
Alzheimer's Disease	C0002395	CETP	1071	P11597	cholesteryl ester transfer protein		ENSG00000087237	0.512	0.731	1.19e-23	0.1		0.889	18	2	2004	ENSG00000087237	ENSG00000087237
Alzheimer's Disease	C0002395	STAG3	10734	Q9UJ98	stromal antigen 3	Nucleic acid binding	ENSG00000066923	0.722	0.385	8.72e-13	0.1		1	1	1	2019	ENSG00000066923	ENSG00000066923
Alzheimer's Disease	C0002395	AHCYL1	10768	O43865	adenosylhomocysteinase like 1	Enzyme	ENSG00000168710	0.861	0.269	0.99429	0.1		1	1	1	2016	ENSG00000168710	ENSG00000168710
Alzheimer's Disease	C0002395	LINC01965	107985928		long intergenic non-protein coding RNA 1965		ENSG00000256637	1	0.077		0.1		1	1	1	2016	ENSG00000256637	ENSG00000256637
Alzheimer's Disease	C0002395	TPPP	11076	O94811	tubulin polymerization promoting protein	Cellular structure	ENSG00000171368	0.57	0.692	0.20334	0.1		0.929	14	0	2001	ENSG00000171368	ENSG00000171368
Alzheimer's Disease	C0002395	AKR1C4	1109	P17516	aldo-keto reductase family 1 member C4	Enzyme	ENSG00000198610	0.587	0.846	2.23e-17	0.1		0.929	14	0	2001	ENSG00000198610	ENSG00000198610
Alzheimer's Disease	C0002395	CLASRP	11129	Q8N2M8	CLK4 associating serine/arginine rich protein	Nucleic acid binding	ENSG00000104859	0.931	0.154	0.43077	0.1		1	2	3	2018	ENSG00000104859	ENSG00000104859
Alzheimer's Disease	C0002395	CHI3L1	1116	P36222	chitinase 3 like 1		ENSG00000133048	0.419	0.885	1.11e-05	0.1		0.97	33	2	2014	ENSG00000133048	ENSG00000133048
Alzheimer's Disease	C0002395	PSIP1	11168	O75475	PC4 and SFRS1 interacting protein 1	Signaling	ENSG00000164985	0.49	0.846	0.99668	0.1		1	13	0	1998	ENSG00000164985	ENSG00000164985
Alzheimer's Disease	C0002395	CHN2	1124	P52757	chimerin 2		ENSG00000106069	0.711	0.615	0.0023008	0.1		1	1	1	2016	ENSG00000106069	ENSG00000106069
Alzheimer's Disease	C0002395	CDCA5	113130	Q96FF9	cell division cycle associated 5		ENSG00000146670	0.563	0.808	0.0011583	0.1		1	11	0	2004	ENSG00000146670	ENSG00000146670
Alzheimer's Disease	C0002395	ACOT7	11332	O00154	acyl-CoA thioesterase 7	Enzyme	ENSG00000097021	0.531	0.769	0.75926	0.1		1	20	3	1996	ENSG00000097021	ENSG00000097021
Alzheimer's Disease	C0002395	CHRNA2	1135	Q15822	cholinergic receptor nicotinic alpha 2 subunit	Ion channel	ENSG00000120903	0.705	0.385	6.45e-10	0.1		1	2	3	2018	ENSG00000120903	ENSG00000120903
Alzheimer's Disease	C0002395	CHRNA4	1137	P43681	cholinergic receptor nicotinic alpha 4 subunit	Ion channel	ENSG00000101204	0.492	0.808	8.55e-05	0.1		1	29	0	1999	ENSG00000101204	ENSG00000101204
Alzheimer's Disease	C0002395	NLRP3	114548	Q96P20	NLR family pyrin domain containing 3		ENSG00000162711	0.361	0.962	0.00081103	0.1		1	43	0	2013	ENSG00000162711	ENSG00000162711
Alzheimer's Disease	C0002395	ALPK2	115701	Q86TB3	alpha kinase 2	Kinase	ENSG00000198796	0.751	0.346	1.04e-21	0.1		1	1	1	2019	ENSG00000198796	ENSG00000198796
Alzheimer's Disease	C0002395	MED12L	116931	Q86YW9	mediator complex subunit 12L	Transcription factor	ENSG00000144893	0.839	0.269	1	0.1		1	1	1	2018	ENSG00000144893	ENSG00000144893
Alzheimer's Disease	C0002395	ARAP2	116984	Q8WZ64	ArfGAP with RhoGAP domain	ankyrin repeat and PH domain 2	ENSG00000047365	7	0.839	0.269	8.77e-14	0.1		1	1	1	ENSG00000047365	ENSG00000047365
Alzheimer's Disease	C0002395	C10orf71	118461	Q711Q0	chromosome 10 open reading frame 71		ENSG00000177354	1	0.077	1.96e-09	0.1		1	1	1	2016	ENSG00000177354	ENSG00000177354
Alzheimer's Disease	C0002395	SERPINA3	12	P01011	serpin family A member 3	Enzyme modulator	ENSG00000196136	0.486	0.846	8.83e-14	0.1		0.926	68	2	1988	ENSG00000196136	ENSG00000196136
Alzheimer's Disease	C0002395	LRRK2	120892	Q5S007	leucine rich repeat kinase 2	Kinase	ENSG00000188906	0.51	0.808	2.58e-30	0.1		0.783	23	8	2005	ENSG00000188906	ENSG00000188906
Alzheimer's Disease	C0002395	CLPTM1	1209	O96005	CLPTM1 regulator of GABA type A receptor forward trafficking	Enzyme	ENSG00000104853	0.769	0.346	0.95767	0.1		1	3	9	2011	ENSG00000104853	ENSG00000104853
Alzheimer's Disease	C0002395	ANO4	121601	Q32M45	anoctamin 4		ENSG00000151572	0.78	0.192	0.00032204	0.1		1	1	1	2014	ENSG00000151572	ENSG00000151572
Alzheimer's Disease	C0002395	AGBL1	123624	Q96MI9	ATP/GTP binding protein like 1	Enzyme	ENSG00000273540	0.78	0.231	1.44e-30	0.1		1	1	1	2016	ENSG00000273540	ENSG00000273540
Alzheimer's Disease	C0002395	ACKR2	1238	O00590	atypical chemokine receptor 2	G-protein coupled receptor	ENSG00000144648	0.641	0.615	0.001388	0.1		1	1	1	2014	ENSG00000144648	ENSG00000144648
Alzheimer's Disease	C0002395	CEACAM20	125931	Q6UY09	CEA cell adhesion molecule 20		ENSG00000273777	0.931	0.115		0.1		1	2	1	2018	ENSG00000273777	ENSG00000273777
Alzheimer's Disease	C0002395	ZNF813	126017	Q6ZN06	zinc finger protein 813		ENSG00000198346	1	0.077	0.63585	0.1		1	1	1	2016	ENSG00000198346	ENSG00000198346
Alzheimer's Disease	C0002395	CNR2	1269	P34972	cannabinoid receptor 2	G-protein coupled receptor	ENSG00000188822	0.509	0.846	6.54e-06	0.1		1	13	0	2003	ENSG00000188822	ENSG00000188822
Alzheimer's Disease	C0002395	COL4A4	1286	P53420	collagen type IV alpha 4 chain		ENSG00000081052	0.644	0.5	6.71e-16	0.1		1	1	1	2016	ENSG00000081052	ENSG00000081052
Alzheimer's Disease	C0002395	COL12A1	1303	Q99715	collagen type XII alpha 1 chain	Receptor	ENSG00000111799	0.615	0.692	0.97361	0.1		1	1	1	2016	ENSG00000111799	ENSG00000111799
Alzheimer's Disease	C0002395	COMT	1312	P21964	catechol-O-methyltransferase	Enzyme	ENSG00000093010	0.4	0.923	1.14e-06	0.1		0.897	29	2	1999	ENSG00000093010	ENSG00000093010
Alzheimer's Disease	C0002395	CP	1356	P00450	ceruloplasmin	Enzyme	ENSG00000047457	0.466	0.846	4.2e-10	0.1		1	23	0	2007	ENSG00000047457	ENSG00000047457
Alzheimer's Disease	C0002395	CR1L	1379	Q2VPA4	complement C3b/C4b receptor 1 like		ENSG00000197721	0.931	0.115	7.64e-27	0.1		1	1	1	2018	ENSG00000197721	ENSG00000197721
Alzheimer's Disease	C0002395	CREB1	1385	P16220	cAMP responsive element binding protein 1		ENSG00000118260	0.463	0.885	0.99673	0.1		1	18	0	2006	ENSG00000118260	ENSG00000118260
Alzheimer's Disease	C0002395	CRK	1398	P46108	CRK proto-oncogene	adaptor protein	ENSG00000167193	544	0.394	0.923	0.95936	0.1		1	22	0	ENSG00000167193	ENSG00000167193
Alzheimer's Disease	C0002395	CRMP1	1400	Q14194	collapsin response mediator protein 1	Enzyme	ENSG00000072832	0.525	0.808	0.99173	0.1		1	12	0	2009	ENSG00000072832	ENSG00000072832
Alzheimer's Disease	C0002395	CRP	1401	P02741	C-reactive protein		ENSG00000132693	0.299	0.962	0.0036969	0.1		0.906	32	0	2000	ENSG00000132693	ENSG00000132693
Alzheimer's Disease	C0002395	PARP1	142	P09874	poly(ADP-ribose) polymerase 1		ENSG00000143799	0.389	0.923	0.00033366	0.1		0.944	18	1	2005	ENSG00000143799	ENSG00000143799
Alzheimer's Disease	C0002395	CSF2	1437	P04141	colony stimulating factor 2	Signaling	ENSG00000164400	0.33	0.962	0.83468	0.1		0.966	294	0	2004	ENSG00000164400	ENSG00000164400
Alzheimer's Disease	C0002395	LINC00343	144920		long intergenic non-protein coding RNA 343		ENSG00000226620	1	0.077		0.1		1	1	1	2016	ENSG00000226620	ENSG00000226620
Alzheimer's Disease	C0002395	TCAM1P	146771		testicular cell adhesion molecule 1	pseudogene	ENSG00000240280	4	0.931	0.154		0.1		1	1	1	ENSG00000240280	ENSG00000240280
Alzheimer's Disease	C0002395	IGSF23	147710	A1L1A6	immunoglobulin superfamily member 23		ENSG00000216588	0.861	0.154	0.0096591	0.1		1	2	3	2018	ENSG00000216588	ENSG00000216588
Alzheimer's Disease	C0002395	CTNNA2	1496	P26232	catenin alpha 2	Cellular structure	ENSG00000066032	0.663	0.5	0.42501	0.1		1	1	1	2014	ENSG00000066032	ENSG00000066032
Alzheimer's Disease	C0002395	CTSB	1508	P07858	cathepsin B	Enzyme	ENSG00000164733	0.457	0.846	5.88e-11	0.1		1	23	0	2006	ENSG00000164733	ENSG00000164733
Alzheimer's Disease	C0002395	CTSD	1509	P07339	cathepsin D	Enzyme	ENSG00000117984	0.478	0.846	0.00091747	0.1		0.887	53	3	1991	ENSG00000117984	ENSG00000117984
Alzheimer's Disease	C0002395	RMDN2	151393	Q96LZ7	regulator of microtubule dynamics 2		ENSG00000115841	0.531	0.769	4.41e-24	0.1		1	23	0	1999	ENSG00000115841	ENSG00000115841
Alzheimer's Disease	C0002395	CUX1	1523	P39880;Q13948	cut like homeobox 1	Transcription factor	ENSG00000257923	0.465	0.846	1	0.1		1	15	0	1993	ENSG00000257923	ENSG00000257923
Alzheimer's Disease	C0002395	SLC25A48	153328	Q6ZT89	solute carrier family 25 member 48	Transporter	ENSG00000145832	1	0.077	0.00015155	0.1		1	1	1	2018	ENSG00000145832	ENSG00000145832
Alzheimer's Disease	C0002395	NKAIN2	154215	Q5VXU1	sodium/potassium transporting ATPase interacting 2		ENSG00000188580	0.716	0.462	0.023684	0.1		1	1	1	2014	ENSG00000188580	ENSG00000188580
Alzheimer's Disease	C0002395	CYP8B1	1582	Q9UNU6	cytochrome P450 family 8 subfamily B member 1		ENSG00000180432	0.711	0.269	2.06e-05	0.1		1	1	1	2014	ENSG00000180432	ENSG00000180432
Alzheimer's Disease	C0002395	CYP19A1	1588	P11511	cytochrome P450 family 19 subfamily A member 1	Enzyme	ENSG00000137869	0.41	0.885	1.7e-05	0.1		1	21	10	2004	ENSG00000137869	ENSG00000137869
Alzheimer's Disease	C0002395	DAPK1	1612	P53355	death associated protein kinase 1	Kinase	ENSG00000196730	0.472	0.808	0.99767	0.1		1	14	2	2006	ENSG00000196730	ENSG00000196730
Alzheimer's Disease	C0002395	FSIP1	161835	Q8NA03	fibrous sheath interacting protein 1		ENSG00000150667	0.663	0.615	7.7e-14	0.1		0.923	13	0	2002	ENSG00000150667	ENSG00000150667
Alzheimer's Disease	C0002395	DBN1	1627	Q16643	drebrin 1	Cellular structure	ENSG00000113758	0.633	0.538	0.99705	0.1		1	17	0	2004	ENSG00000113758	ENSG00000113758
Alzheimer's Disease	C0002395	DMXL1	1657	Q9Y485	Dmx like 1		ENSG00000172869	0.805	0.154	1	0.1		1	1	1	2014	ENSG00000172869	ENSG00000172869
Alzheimer's Disease	C0002395	BMPER	168667	Q8N8U9	BMP binding endothelial regulator	Enzyme modulator	ENSG00000164619	0.641	0.577	6.59e-07	0.1		1	1	6	2014	ENSG00000164619	ENSG00000164619
Alzheimer's Disease	C0002395	DLG4	1742	P78352	discs large MAGUK scaffold protein 4	Receptor	ENSG00000132535	0.595	0.654	0.99954	0.1		1	24	0	2006	ENSG00000132535	ENSG00000132535
Alzheimer's Disease	C0002395	DLX5	1749	P56178	distal-less homeobox 5	Transcription factor	ENSG00000105880	0.604	0.692	0.21842	0.1		1	1	1	2016	ENSG00000105880	ENSG00000105880
Alzheimer's Disease	C0002395	DPP4	1803	P27487	dipeptidyl peptidase 4	Enzyme	ENSG00000197635	0.42	0.808	7.28e-09	0.1		1	11	0	2015	ENSG00000197635	ENSG00000197635
Alzheimer's Disease	C0002395	RCAN1	1827	P53805	regulator of calcineurin 1	Signaling	ENSG00000159200	0.572	0.808	0.016675	0.1		1	25	0	2003	ENSG00000159200	ENSG00000159200
Alzheimer's Disease	C0002395	AGT	183	P01019	angiotensinogen	Enzyme modulator	ENSG00000135744	0.367	0.923	4.97e-08	0.1		0.952	21	0	2001	ENSG00000135744	ENSG00000135744
Alzheimer's Disease	C0002395	DYRK1A	1859	Q13627	dual specificity tyrosine phosphorylation regulated kinase 1A	Kinase	ENSG00000157540	0.533	0.769	0.99967	0.1		1	38	0	2005	ENSG00000157540	ENSG00000157540
Alzheimer's Disease	C0002395	PLPP4	196051	Q5VZY2	phospholipid phosphatase 4	Enzyme	ENSG00000203805	0.805	0.231	0.0001828	0.1		1	1	1	2014	ENSG00000203805	ENSG00000203805
Alzheimer's Disease	C0002395	AIF1	199	P55008	allograft inflammatory factor 1	Calcium-binding protein	ENSG00000204472	0.521	0.808	1.88e-06	0.1		0.8	15	0	2005	ENSG00000204472	ENSG00000204472
Alzheimer's Disease	C0002395	ABCA2	20	Q9BZC7	ATP binding cassette subfamily A member 2	Transporter	ENSG00000107331	0.67	0.615	1	0.1		1	10	2	2004	ENSG00000107331	ENSG00000107331
Alzheimer's Disease	C0002395	SPRED2	200734	Q7Z698	sprouty related EVH1 domain containing 2	Receptor	ENSG00000198369	0.711	0.577	2.87e-07	0.1		1	1	1	2016	ENSG00000198369	ENSG00000198369
Alzheimer's Disease	C0002395	C3orf67	200844	Q6ZVT6	chromosome 3 open reading frame 67	Enzyme	ENSG00000163689	0.89	0.192	9.4e-11	0.1		1	1	1	2016	ENSG00000163689	ENSG00000163689
Alzheimer's Disease	C0002395	ENO2	2026	P09104	enolase 2	Enzyme	ENSG00000111674	0.475	0.846	0.38396	0.1		0.929	14	0	1993	ENSG00000111674	ENSG00000111674
Alzheimer's Disease	C0002395	C9orf72	203228	Q96LT7	C9orf72-SMCR8 complex subunit		ENSG00000147894	0.496	0.769	1.06e-06	0.1		1	25	0	2012	ENSG00000147894	ENSG00000147894
Alzheimer's Disease	C0002395	EPHB2	2048	P29323	EPH receptor B2	Kinase	ENSG00000133216	0.374	0.846	0.99997	0.1		1	15	0	2004	ENSG00000133216	ENSG00000133216
Alzheimer's Disease	C0002395	EPO	2056	P01588	erythropoietin		ENSG00000130427	0.381	0.885	0.01125	0.1		0.933	15	0	2012	ENSG00000130427	ENSG00000130427
Alzheimer's Disease	C0002395	AKT1	207	P31749	AKT serine/threonine kinase 1	Kinase	ENSG00000142208	0.311	0.962	0.9759	0.1		1	22	1	2011	ENSG00000142208	ENSG00000142208
Alzheimer's Disease	C0002395	EYA4	2070	O95677	EYA transcriptional coactivator and phosphatase 4		ENSG00000112319	0.604	0.615	0.04872	0.1		1	1	1	2016	ENSG00000112319	ENSG00000112319
Alzheimer's Disease	C0002395	ESR2	2100	Q92731	estrogen receptor 2	Nuclear receptor	ENSG00000140009	0.4	0.923	4.45e-08	0.1		1	17	8	2001	ENSG00000140009	ENSG00000140009
Alzheimer's Disease	C0002395	ALB	213	P02768	albumin	Transporter	ENSG00000163631	0.317	0.962	0.64329	0.1		0.963	27	0	1987	ENSG00000163631	ENSG00000163631
Alzheimer's Disease	C0002395	ALDH2	217	P05091	aldehyde dehydrogenase 2 family member	Enzyme	ENSG00000111275	0.457	0.885	3.4e-10	0.1		0.867	15	1	2004	ENSG00000111275	ENSG00000111275
Alzheimer's Disease	C0002395	FANCD2	2177	Q9BXW9	FA complementation group D2		ENSG00000144554	0.479	0.885	1.1e-30	0.1		1	16	3	1990	ENSG00000144554	ENSG00000144554
Alzheimer's Disease	C0002395	CCDC83	220047	Q8IWF9	coiled-coil domain containing 83		ENSG00000150676	0.861	0.231	1.16e-09	0.1		1	1	3	2012	ENSG00000150676	ENSG00000150676
Alzheimer's Disease	C0002395	CCDC89	220388	Q8N998	coiled-coil domain containing 89		ENSG00000179071	1	0.077	7.85e-05	0.1		1	1	1	2016	ENSG00000179071	ENSG00000179071
Alzheimer's Disease	C0002395	KDM1B	221656	Q8NB78	lysine demethylase 1B	Epigenetic regulator	ENSG00000165097	0.736	0.385	0.0014005	0.1		1	1	1	2016	ENSG00000165097	ENSG00000165097
Alzheimer's Disease	C0002395	FCN2	2220	Q15485	ficolin 2	Signaling	ENSG00000160339	0.517	0.846	3.56e-11	0.1		1	12	0	2004	ENSG00000160339	ENSG00000160339
Alzheimer's Disease	C0002395	ATXN7L1	222255	Q9ULK2	ataxin 7 like 1		ENSG00000146776	0.89	0.154	0.99884	0.1		1	1	1	2012	ENSG00000146776	ENSG00000146776
Alzheimer's Disease	C0002395	ADGRF2	222611	Q8IZF7	adhesion G protein-coupled receptor F2	G-protein coupled receptor	ENSG00000164393	1	0.077	2.51e-24	0.1		1	1	1	2018	ENSG00000164393	ENSG00000164393
Alzheimer's Disease	C0002395	FGF10	2255	O15520	fibroblast growth factor 10	Signaling	ENSG00000070193	0.53	0.692	0.93779	0.1		1	1	1	2016	ENSG00000070193	ENSG00000070193
Alzheimer's Disease	C0002395	SIRT2	22933	Q8IXJ6	sirtuin 2	Epigenetic regulator	ENSG00000068903	0.51	0.769	2.33e-08	0.1		1	10	1	2013	ENSG00000068903	ENSG00000068903
Alzheimer's Disease	C0002395	DKK1	22943	O94907	dickkopf WNT signaling pathway inhibitor 1		ENSG00000107984	0.439	0.885	0.17423	0.1		1	13	0	2006	ENSG00000107984	ENSG00000107984
Alzheimer's Disease	C0002395	MYO16	23026	Q9Y6X6	myosin XVI		ENSG00000041515	0.722	0.308	0.99851	0.1		1	3	3	2014	ENSG00000041515	ENSG00000041515
Alzheimer's Disease	C0002395	ZNF292	23036	O60281	zinc finger protein 292	Enzyme	ENSG00000188994	0.695	0.423	1	0.1		1	1	1	2011	ENSG00000188994	ENSG00000188994
Alzheimer's Disease	C0002395	HECW1	23072	Q76N89	HECT	C2 and WW domain containing E3 ubiquitin protein ligase 1	ENSG00000002746	13	0.792	0.346	0.99982	0.1		1	1	1	ENSG00000002746	2014
Alzheimer's Disease	C0002395	COLGALT2	23127	Q8IYK4	collagen beta(1-O)galactosyltransferase 2	Enzyme	ENSG00000198756	0.805	0.269	1.09e-10	0.1		1	1	1	2018	ENSG00000198756	ENSG00000198756
Alzheimer's Disease	C0002395	FBXL7	23194	Q9UJT9	F-box and leucine rich repeat protein 7		ENSG00000183580	0.769	0.346	0.31497	0.1		1	1	1	2015	ENSG00000183580	ENSG00000183580
Alzheimer's Disease	C0002395	PRRC2C	23215	Q9Y520	proline rich coiled-coil 2C	Enzyme	ENSG00000117523	0.839	0.192	1	0.1		1	1	1	2014	ENSG00000117523	ENSG00000117523
Alzheimer's Disease	C0002395	KAZN	23254	Q674X7	kazrin	periplakin interacting protein	ENSG00000189337	16	0.792	0.192	0.59671	0.1		1	1	1	ENSG00000189337	2018
Alzheimer's Disease	C0002395	CLEC16A	23274	Q2KHT3	C-type lectin domain containing 16A		ENSG00000038532	0.612	0.654	0.27595	0.1		1	1	1	2011	ENSG00000038532	ENSG00000038532
Alzheimer's Disease	C0002395	WWC1	23286	Q8IX03	WW and C2 domain containing 1		ENSG00000113645	0.61	0.692	0.00039438	0.1		0.95	20	2	2008	ENSG00000113645	ENSG00000113645
Alzheimer's Disease	C0002395	ACSL6	23305	Q9UKU0	acyl-CoA synthetase long chain family member 6	Enzyme	ENSG00000164398	0.686	0.5	0.0032201	0.1		1	1	1	2016	ENSG00000164398	ENSG00000164398
Alzheimer's Disease	C0002395	SZT2	23334	Q5T011	SZT2 subunit of KICSTOR complex		ENSG00000198198	0.67	0.423	2.33e-14	0.1		1	1	1	2016	ENSG00000198198	ENSG00000198198
Alzheimer's Disease	C0002395	SIRT3	23410	Q9NTG7	sirtuin 3	Epigenetic regulator	ENSG00000142082	0.488	0.731	0.00016261	0.1		0.941	17	0	2008	ENSG00000142082	ENSG00000142082
Alzheimer's Disease	C0002395	SIRT1	23411	Q96EB6	sirtuin 1	Epigenetic regulator	ENSG00000096717	0.378	0.885	0.087326	0.1		0.981	53	0	2005	ENSG00000096717	ENSG00000096717
Alzheimer's Disease	C0002395	NCS1	23413	P62166	neuronal calcium sensor 1		ENSG00000107130	0.656	0.615	0.66434	0.1		1	1	1	2014	ENSG00000107130	ENSG00000107130
Alzheimer's Disease	C0002395	TARDBP	23435	Q13148	TAR DNA binding protein		ENSG00000120948	0.493	0.808	0.98542	0.1		0.976	83	1	2008	ENSG00000120948	ENSG00000120948
Alzheimer's Disease	C0002395	SMUG1	23583	Q53HV7	single-strand-selective monofunctional uracil-DNA glycosylase 1		ENSG00000123415	0.322	0.923	0.00045154	0.1		0.985	67	0	2017	ENSG00000123415	ENSG00000123415
Alzheimer's Disease	C0002395	DAPK2	23604	Q9UIK4	death associated protein kinase 2	Kinase	ENSG00000035664	0.536	0.692	5.01e-10	0.1		1	12	0	2009	ENSG00000035664	ENSG00000035664
Alzheimer's Disease	C0002395	CBLC	23624	Q9ULV8	Cbl proto-oncogene C	Enzyme	ENSG00000142273	0.821	0.192	4.24e-11	0.1		1	2	4	2018	ENSG00000142273	ENSG00000142273
Alzheimer's Disease	C0002395	NUP62	23636	P37198	nucleoporin 62	Transporter	ENSG00000213024	0.47	0.885	0.95006	0.1		0.909	11	1	2005	ENSG00000213024	ENSG00000213024
Alzheimer's Disease	C0002395	PLD3	23646	Q8IV08	phospholipase D family member 3		ENSG00000105223	0.7	0.462	1.75e-05	0.1		0.929	14	2	2014	ENSG00000105223	ENSG00000105223
Alzheimer's Disease	C0002395	SGK3	23678	Q96BR1	serum/glucocorticoid regulated kinase family member 3		ENSG00000104205	0.674	0.654	8.56e-07	0.1		1	1	1	2016	ENSG00000104205	ENSG00000104205
Alzheimer's Disease	C0002395	ALOX5	240	P09917	arachidonate 5-lipoxygenase	Enzyme	ENSG00000012779	0.447	0.885	1.21e-06	0.1		0.967	30	0	2000	ENSG00000012779	ENSG00000012779
Alzheimer's Disease	C0002395	STH	246744	Q8IWL8	saitohin		ENSG00000256762	0.705	0.385		0.1		0.882	17	1	2002	ENSG00000256762	ENSG00000256762
Alzheimer's Disease	C0002395	MTOR	2475	P42345	mechanistic target of rapamycin kinase	Kinase	ENSG00000198793	0.343	0.885	1	0.1		1	40	0	2005	ENSG00000198793	ENSG00000198793
Alzheimer's Disease	C0002395	FYN	2534	P06241	FYN proto-oncogene	Src family tyrosine kinase	ENSG00000010810	116	0.556	0.731	0.99406	0.1		1	10	1	ENSG00000010810	2019
Alzheimer's Disease	C0002395	CALHM1	255022	Q8IU99	calcium homeostasis modulator 1	Ion channel	ENSG00000185933	0.769	0.269	1.76e-05	0.1		0.826	23	3	2008	ENSG00000185933	ENSG00000185933
Alzheimer's Disease	C0002395	GABPA	2551	Q06546	GA binding protein transcription factor subunit alpha	Transcription factor	ENSG00000154727	0.379	0.885	0.99812	0.1		1	37	0	2009	ENSG00000154727	ENSG00000154727
Alzheimer's Disease	C0002395	GABRA2	2555	P47869	gamma-aminobutyric acid type A receptor subunit alpha2	Ion channel	ENSG00000151834	0.641	0.346	0.99598	0.1		1	1	1	2016	ENSG00000151834	ENSG00000151834
Alzheimer's Disease	C0002395	PCSK9	255738	Q8NBP7	proprotein convertase subtilisin/kexin type 9	Enzyme	ENSG00000169174	0.482	0.808	2.71e-17	0.1		1	10	0	2016	ENSG00000169174	ENSG00000169174
Alzheimer's Disease	C0002395	ANKRD31	256006	Q8N7Z5	ankyrin repeat domain 31		ENSG00000145700	1	0.077	1.87e-21	0.1		1	1	1	2019	ENSG00000145700	ENSG00000145700
Alzheimer's Disease	C0002395	STEAP1B	256227	Q6NZ63	STEAP family member 1B		ENSG00000105889	1	0.077	1.24e-05	0.1		1	1	1	2016	ENSG00000105889	ENSG00000105889
Alzheimer's Disease	C0002395	GABRG3	2567	Q99928	gamma-aminobutyric acid type A receptor subunit gamma3	Ion channel	ENSG00000182256	0.711	0.423	0.84683	0.1		1	1	1	2014	ENSG00000182256	ENSG00000182256
Alzheimer's Disease	C0002395	QPCT	25797	Q16769	glutaminyl-peptide cyclotransferase	Enzyme	ENSG00000115828	0.568	0.731	1.2e-15	0.1		0.958	24	0	2008	ENSG00000115828	ENSG00000115828
Alzheimer's Disease	C0002395	BACE2	25825	Q9Y5Z0	beta-secretase 2	Enzyme	ENSG00000182240	0.628	0.615	0.0067632	0.1		0.909	22	1	2000	ENSG00000182240	ENSG00000182240
Alzheimer's Disease	C0002395	RNF19A	25897	Q9NV58	ring finger protein 19A	RBR E3 ubiquitin protein ligase	ENSG00000034677	523	0.397	0.923	0.025305	0.1		1	22	0	ENSG00000034677	2020
Alzheimer's Disease	C0002395	GAP43	2596	P17677	growth associated protein 43		ENSG00000172020	0.564	0.731	0.021461	0.1		0.8	10	0	1995	ENSG00000172020	ENSG00000172020
Alzheimer's Disease	C0002395	CNTNAP2	26047	Q9UHC6	contactin associated protein 2		ENSG00000174469	0.53	0.846	2.87e-09	0.1		1	3	3	2015	ENSG00000174469	ENSG00000174469
Alzheimer's Disease	C0002395	POLDIP2	26073	Q9Y2S7	DNA polymerase delta interacting protein 2		ENSG00000004142	0.396	0.923	0.41407	0.1		1	22	0	2000	ENSG00000004142	ENSG00000004142
Alzheimer's Disease	C0002395	TRPC4AP	26133	Q8TEL6	transient receptor potential cation channel subfamily C member 4 associated protein		ENSG00000100991	0.76	0.231	0.55209	0.1		1	1	4	2009	ENSG00000100991	ENSG00000100991
Alzheimer's Disease	C0002395	GATA1	2623	P15976	GATA binding protein 1		ENSG00000102145	0.483	0.808	0.94798	0.1			0	0		ENSG00000102145	ENSG00000102145
Alzheimer's Disease	C0002395	GCG	2641	P01275	glucagon		ENSG00000115263	0.431	0.885	0.034814	0.1		1	37	0	1999	ENSG00000115263	ENSG00000115263
Alzheimer's Disease	C0002395	GCHFR	2644	P30047	GTP cyclohydrolase I feedback regulator		ENSG00000137880	0.579	0.808	0.048251	0.1		1	11	0	2004	ENSG00000137880	ENSG00000137880
Alzheimer's Disease	C0002395	TSPAN16	26526	Q9UKR8	tetraspanin 16		ENSG00000130167	0.839	0.231	4.09e-06	0.1		1	1	1	2016	ENSG00000130167	ENSG00000130167
Alzheimer's Disease	C0002395	GDNF	2668	P39905	glial cell derived neurotrophic factor	Signaling	ENSG00000168621	0.434	0.885	0.2035	0.1		1	12	0	2004	ENSG00000168621	ENSG00000168621
Alzheimer's Disease	C0002395	GFAP	2670	P14136	glial fibrillary acidic protein		ENSG00000131095	0.421	0.885	1.46e-06	0.1		0.949	59	0	1987	ENSG00000131095	ENSG00000131095
Alzheimer's Disease	C0002395	GIP	2695	P09681	gastric inhibitory polypeptide		ENSG00000159224	0.57	0.654	0.27108	0.1		1	10	0	2013	ENSG00000159224	ENSG00000159224
Alzheimer's Disease	C0002395	SIGLEC7	27036	Q9Y286	sialic acid binding Ig like lectin 7	Receptor	ENSG00000168995	0.535	0.846	2.39e-07	0.1		1	13	0	1998	ENSG00000168995	ENSG00000168995
Alzheimer's Disease	C0002395	PDE7B	27115	Q9NP56	phosphodiesterase 7B		ENSG00000171408	0.691	0.423	0.54578	0.1		1	1	1	2014	ENSG00000171408	ENSG00000171408
Alzheimer's Disease	C0002395	HPGDS	27306	O60760	hematopoietic prostaglandin D synthase		ENSG00000163106	0.388	0.923	1.81e-06	0.1		1	10	0	1999	ENSG00000163106	ENSG00000163106
Alzheimer's Disease	C0002395	TNRC6A	27327	Q8NDV7	trinucleotide repeat containing adaptor 6A		ENSG00000090905	0.674	0.346	1	0.1		1	1	1	2014	ENSG00000090905	ENSG00000090905
Alzheimer's Disease	C0002395	GOLIM4	27333	O00461	golgi integral membrane protein 4		ENSG00000173905	0.839	0.231	3.97e-11	0.1		1	1	1	2018	ENSG00000173905	ENSG00000173905
Alzheimer's Disease	C0002395	GLP1R	2740	P43220	glucagon like peptide 1 receptor	G-protein coupled receptor	ENSG00000112164	0.471	0.846	0.29347	0.1		1	26	0	1999	ENSG00000112164	ENSG00000112164
Alzheimer's Disease	C0002395	FAM181A-AS1	283592		FAM181A antisense RNA 1		ENSG00000258584	1	0.077		0.1		1	1	1	2016	ENSG00000258584	ENSG00000258584
Alzheimer's Disease	C0002395	PPP1R37	284352	O75864	protein phosphatase 1 regulatory subunit 37		ENSG00000104866	0.89	0.115	0.99448	0.1		1	3	9	2011	ENSG00000104866	ENSG00000104866
Alzheimer's Disease	C0002395	NKPD1	284353	Q17RQ9	NTPase KAP family P-loop domain containing 1		ENSG00000179846	0.89	0.115	7.04e-07	0.1		1	3	3	2011	ENSG00000179846	ENSG00000179846
Alzheimer's Disease	C0002395	EPHA1-AS1	285965		EPHA1 antisense RNA 1		ENSG00000229153	1	0.077		0.1		1	5	9	2011	ENSG00000229153	ENSG00000229153
Alzheimer's Disease	C0002395	TRIQK	286144	Q629K1	triple QxxK/R motif containing		ENSG00000205133	1	0.077	0.0099534	0.1		1	1	1	2018	ENSG00000205133	ENSG00000205133
Alzheimer's Disease	C0002395	NKAIN3	286183	Q8N8D7	sodium/potassium transporting ATPase interacting 3		ENSG00000185942	0.861	0.192	0.05385	0.1		1	1	1	2016	ENSG00000185942	ENSG00000185942
Alzheimer's Disease	C0002395	PPP1R42	286187	Q7Z4L9	protein phosphatase 1 regulatory subunit 42		ENSG00000178125	0.76	0.385	1.74e-05	0.1		1	1	1	2016	ENSG00000178125	ENSG00000178125
Alzheimer's Disease	C0002395	BZW2	28969	Q9Y6E2	basic leucine zipper and W2 domains 2	Enzyme	ENSG00000136261	0.78	0.231	0.1048	0.1		1	1	1	2014	ENSG00000136261	ENSG00000136261
Alzheimer's Disease	C0002395	GRIN2B	2904	Q13224	glutamate ionotropic receptor NMDA type subunit 2B	Ion channel	ENSG00000273079	0.51	0.692	1	0.1		0.938	16	2	2002	ENSG00000273079	ENSG00000273079
Alzheimer's Disease	C0002395	NR3C1	2908	P04150	nuclear receptor subfamily 3 group C member 1	Nuclear receptor	ENSG00000113580	0.393	0.885	0.96958	0.1		1	11	0	1993	ENSG00000113580	ENSG00000113580
Alzheimer's Disease	C0002395	DDX25	29118	Q9UHL0	DEAD-box helicase 25		ENSG00000109832	0.805	0.269	1.81e-18	0.1		1	1	1	2016	ENSG00000109832	ENSG00000109832
Alzheimer's Disease	C0002395	GRM5	2915	P41594	glutamate metabotropic receptor 5	G-protein coupled receptor	ENSG00000168959	0.525	0.846	0.99872	0.1		1	17	0	2013	ENSG00000168959	ENSG00000168959
Alzheimer's Disease	C0002395	GTF2H1	2965	P32780	general transcription factor IIH subunit 1	Transcription factor	ENSG00000110768	0.469	0.846	0.98982	0.1		0.909	11	0	2005	ENSG00000110768	ENSG00000110768
Alzheimer's Disease	C0002395	PARVB	29780	Q9HBI1	parvin beta	Cellular structure	ENSG00000188677	0.736	0.385	2.38e-13	0.1		1	1	1	2014	ENSG00000188677	ENSG00000188677
Alzheimer's Disease	C0002395	GULOP	2989		gulonolactone (L-) oxidase	pseudogene	ENSG00000234770	9	0.805	0.308		0.1		1	1	1	ENSG00000234770	2018
Alzheimer's Disease	C0002395	IL19	29949	Q9UHD0	interleukin 19		ENSG00000142224	0.558	0.769	4.33e-05	0.1		1	1	3	2015	ENSG00000142224	ENSG00000142224
Alzheimer's Disease	C0002395	UBQLN1	29979	Q9UMX0	ubiquilin 1		ENSG00000135018	0.65	0.423	0.99884	0.1		0.857	21	1	2005	ENSG00000135018	ENSG00000135018
Alzheimer's Disease	C0002395	ANXA1	301	P04083	annexin A1		ENSG00000135046	0.442	0.885	1.2e-07	0.1		1	15	0	2004	ENSG00000135046	ENSG00000135046
Alzheimer's Disease	C0002395	HSD17B10	3028	Q99714	hydroxysteroid 17-beta dehydrogenase 10	Enzyme	ENSG00000072506	0.656	0.538	0.93604	0.1		1	10	0	1997	ENSG00000072506	ENSG00000072506
Alzheimer's Disease	C0002395	HCLS1	3059	P14317	hematopoietic cell-specific Lyn substrate 1	Cellular structure	ENSG00000180353	0.539	0.846	1.32e-06	0.1		1	13	0	1998	ENSG00000180353	ENSG00000180353
Alzheimer's Disease	C0002395	HCRT	3060	O43612	hypocretin neuropeptide precursor		ENSG00000161610	0.5	0.808	0.028774	0.1		1	16	0	2006	ENSG00000161610	ENSG00000161610
Alzheimer's Disease	C0002395	CFH	3075	P08603	complement factor H		ENSG00000000971	0.441	0.885	0.86061	0.1		0.909	11	2	2007	ENSG00000000971	ENSG00000000971
Alzheimer's Disease	C0002395	APBB1	322	O00213	amyloid beta precursor protein binding family B member 1		ENSG00000166313	0.722	0.346	0.96811	0.1		0.944	18	2	1998	ENSG00000166313	ENSG00000166313
Alzheimer's Disease	C0002395	AGFG2	3268	O95081	ArfGAP with FG repeats 2		ENSG00000106351	0.7	0.423	0.00025383	0.1		1	1	1	2018	ENSG00000106351	ENSG00000106351
Alzheimer's Disease	C0002395	HRES1	3272	P13985	HTLV-1 related endogenous sequence		HRES1	0.636	0.615		0.1		0.923	13	0	2001	HRES1	HRES1
Alzheimer's Disease	C0002395	HSPA4	3308	P34932	heat shock protein family A (Hsp70) member 4		ENSG00000170606	0.394	0.923	0.99954	0.1		1	21	0	1995	ENSG00000170606	ENSG00000170606
Alzheimer's Disease	C0002395	HSP90AA1	3320	P07900	heat shock protein 90 alpha family class A member 1	Chaperone	ENSG00000080824	0.411	0.923	0.86025	0.1		1	14	0	2007	ENSG00000080824	ENSG00000080824
Alzheimer's Disease	C0002395	APOA1	335	P02647	apolipoprotein A1		ENSG00000118137	0.429	0.885	0.00054909	0.1		1	22	0	2001	ENSG00000118137	ENSG00000118137
Alzheimer's Disease	C0002395	HTR2A	3356	P28223	5-hydroxytryptamine receptor 2A	G-protein coupled receptor	ENSG00000102468	0.473	0.846	0.51124	0.1		0.947	19	3	1998	ENSG00000102468	ENSG00000102468
Alzheimer's Disease	C0002395	HTR6	3362	P50406	5-hydroxytryptamine receptor 6	G-protein coupled receptor	ENSG00000158748	0.626	0.5	0.00018524	0.1		0.882	17	1	1999	ENSG00000158748	ENSG00000158748
Alzheimer's Disease	C0002395	IAPP	3375	P10997	islet amyloid polypeptide	Signaling	ENSG00000121351	0.507	0.808	0.0031814	0.1		1	50	1	2006	ENSG00000121351	ENSG00000121351
Alzheimer's Disease	C0002395	TAS2R62P	338399		taste 2 receptor member 62 pseudogene		ENSG00000234066	0.729	0.192		0.1		0.923	13	0	1997	ENSG00000234066	ENSG00000234066
Alzheimer's Disease	C0002395	TAS2R64P	338412		taste 2 receptor member 64 pseudogene		ENSG00000256274	0.678	0.385		0.1		1	10	0	1997	ENSG00000256274	ENSG00000256274
Alzheimer's Disease	C0002395	APOC1P1	342		apolipoprotein C1 pseudogene 1		ENSG00000214855	0.89	0.154		0.1		1	2	4	2009	ENSG00000214855	ENSG00000214855
Alzheimer's Disease	C0002395	RSPO4	343637	Q2I0M5	R-spondin 4		ENSG00000101282	0.821	0.231	8.6e-08	0.1		1	1	1	2018	ENSG00000101282	ENSG00000101282
Alzheimer's Disease	C0002395	TGM6	343641	O95932	transglutaminase 6		ENSG00000166948	0.644	0.423	1.12e-24	0.1		1	1	1	2014	ENSG00000166948	ENSG00000166948
Alzheimer's Disease	C0002395	MCIDAS	345643	D6RGH6	multiciliate differentiation and DNA synthesis associated cell cycle protein		ENSG00000234602	0.566	0.769	0.013264	0.1		0.945	110	0	2002	ENSG00000234602	ENSG00000234602
Alzheimer's Disease	C0002395	ACTBL2	345651	Q562R1	actin beta like 2		ENSG00000169067	0.539	0.769	5.82e-16	0.1		1	20	0	1996	ENSG00000169067	ENSG00000169067
Alzheimer's Disease	C0002395	IFNG	3458	P01579	interferon gamma		ENSG00000111537	0.288	0.962	0.47156	0.1		0.833	18	0	1998	ENSG00000111537	ENSG00000111537
Alzheimer's Disease	C0002395	APOC4	346	P55056	apolipoprotein C4		ENSG00000267467	0.743	0.385	8.89e-08	0.1		1	1	1	2018	ENSG00000267467	ENSG00000267467
Alzheimer's Disease	C0002395	APOD	347	P05090	apolipoprotein D		ENSG00000189058	0.584	0.577	0.00054449	0.1		1	13	1	2001	ENSG00000189058	ENSG00000189058
Alzheimer's Disease	C0002395	IGFALS	3483	P35858	insulin like growth factor binding protein acid labile subunit	Receptor	ENSG00000099769	0.511	0.846	5.44e-11	0.1		0.944	18	0	1999	ENSG00000099769	ENSG00000099769
Alzheimer's Disease	C0002395	CASTOR3	352954	Q8NAP1	CASTOR family member 3		ENSG00000239521	0.805	0.231	0.0096067	0.1		1	1	3	2018	ENSG00000239521	ENSG00000239521
Alzheimer's Disease	C0002395	GPR141	353345	Q7Z602	G protein-coupled receptor 141		ENSG00000187037	0.89	0.115	8.53e-08	0.1		1	2	1	2013	ENSG00000187037	ENSG00000187037
Alzheimer's Disease	C0002395	FAS	355	P25445	Fas cell surface death receptor		ENSG00000026103	0.372	0.923	0.8117	0.1		0.917	12	1	2000	ENSG00000026103	ENSG00000026103
Alzheimer's Disease	C0002395	IL1A	3552	P01583	interleukin 1 alpha		ENSG00000115008	0.333	0.962	0.0001602	0.1		0.885	61	1	1989	ENSG00000115008	ENSG00000115008
Alzheimer's Disease	C0002395	IL2RB	3560	P14784	interleukin 2 receptor subunit beta	Receptor	ENSG00000100385	0.491	0.846	0.29095	0.1		1	13	0	1998	ENSG00000100385	ENSG00000100385
Alzheimer's Disease	C0002395	IL4	3565	P05112	interleukin 4		ENSG00000113520	0.332	0.962	0.0047372	0.1		1	12	0	1994	ENSG00000113520	ENSG00000113520
Alzheimer's Disease	C0002395	CXCL8	3576	P10145	C-X-C motif chemokine ligand 8	Signaling	ENSG00000169429	0.31	0.962	0.00027377	0.1		0.9	10	0	2000	ENSG00000169429	ENSG00000169429
Alzheimer's Disease	C0002395	IL10	3586	P22301	interleukin 10		ENSG00000136634	0.281	0.923	0.0058874	0.1		0.976	41	2	2001	ENSG00000136634	ENSG00000136634
Alzheimer's Disease	C0002395	IL12A	3592	P29459	interleukin 12A		ENSG00000168811	0.491	0.808	0.04746	0.1		1	12	0	2004	ENSG00000168811	ENSG00000168811
Alzheimer's Disease	C0002395	IL17A	3605	Q16552	interleukin 17A		ENSG00000112115	0.324	0.923	0.043049	0.1		1	11	0	2008	ENSG00000112115	ENSG00000112115
Alzheimer's Disease	C0002395	IL18	3606	Q14116	interleukin 18		ENSG00000150782	0.365	0.923	0.030717	0.1		0.929	14	2	2007	ENSG00000150782	ENSG00000150782
Alzheimer's Disease	C0002395	AQP4	361	P55087	aquaporin 4	Ion channel	ENSG00000171885	0.456	0.885	0.0022919	0.1		1	25	3	2006	ENSG00000171885	ENSG00000171885
Alzheimer's Disease	C0002395	INSIG1	3638	O15503	insulin induced gene 1		ENSG00000186480	0.695	0.5	0.0012827	0.1		1	1	1	2016	ENSG00000186480	ENSG00000186480
Alzheimer's Disease	C0002395	EIF3E	3646	P60228	eukaryotic translation initiation factor 3 subunit E	Nucleic acid binding	ENSG00000104408	0.633	0.423	0.05196	0.1		1	1	1	2011	ENSG00000104408	ENSG00000104408
Alzheimer's Disease	C0002395	IRF2	3660	P14316	interferon regulatory factor 2	Transcription factor	ENSG00000168310	0.575	0.769	0.79793	0.1		1	1	1	2018	ENSG00000168310	ENSG00000168310
Alzheimer's Disease	C0002395	SIMC1	375484	Q8NDZ2	SUMO interacting motifs containing 1		ENSG00000170085	1	0.077	3.92e-06	0.1		1	1	1	2011	ENSG00000170085	ENSG00000170085
Alzheimer's Disease	C0002395	PNPLA7	375775	Q6ZV29	patatin like phospholipase domain containing 7		ENSG00000130653	1	0.077	5.37e-37	0.1		1	1	1	2016	ENSG00000130653	ENSG00000130653
Alzheimer's Disease	C0002395	KCNN2	3781	Q9H2S1	potassium calcium-activated channel subfamily N member 2	Ion channel	ENSG00000080709	0.769	0.385	0.99099	0.1		1	1	1	2016	ENSG00000080709	ENSG00000080709
Alzheimer's Disease	C0002395	KNG1	3827	P01042	kininogen 1	Enzyme modulator	ENSG00000113889	0.481	0.885	3.21e-10	0.1		1	10	0	2003	ENSG00000113889	ENSG00000113889
Alzheimer's Disease	C0002395	SH2D4B	387694	Q5SQS7	SH2 domain containing 4B		ENSG00000178217	0.821	0.269	6.34e-06	0.1		1	1	1	2016	ENSG00000178217	ENSG00000178217
Alzheimer's Disease	C0002395	SCIMP	388325	Q6UWF3	SLP adaptor and CSK interacting membrane protein		ENSG00000161929	1	0.077	0.0004268	0.1		1	3	2	2013	ENSG00000161929	ENSG00000161929
Alzheimer's Disease	C0002395	CEACAM22P	388550		CEA cell adhesion molecule 22	pseudogene	ENSG00000230666	2	1	0.077		0.1		1	2	5	ENSG00000230666	2019
Alzheimer's Disease	C0002395	BLOC1S3	388552	Q6QNY0	biogenesis of lysosomal organelles complex 1 subunit 3		ENSG00000189114	0.729	0.385	0.004077	0.1		1	3	8	2011	ENSG00000189114	ENSG00000189114
Alzheimer's Disease	C0002395	BHMG1	388553	C9JSJ3	basic helix-loop-helix and HMG-box containing 1		ENSG00000237452	0.931	0.154	0.0044198	0.1		1	1	1	2019	ENSG00000237452	ENSG00000237452
Alzheimer's Disease	C0002395	LAMC2	3918	Q13753	laminin subunit gamma 2	Enzyme modulator	ENSG00000058085	0.389	0.923	2.88e-12	0.1		0.965	289	0	2010	ENSG00000058085	ENSG00000058085
Alzheimer's Disease	C0002395	RPSA	3921	P08865	ribosomal protein SA	Nucleic acid binding	ENSG00000168028	0.485	0.769	0.93037	0.1		0.947	19	1	1997	ENSG00000168028	ENSG00000168028
Alzheimer's Disease	C0002395	LCN2	3934	P80188	lipocalin 2	Enzyme	ENSG00000148346	0.405	0.885	1.14e-09	0.1		0.944	18	0	2001	ENSG00000148346	ENSG00000148346
Alzheimer's Disease	C0002395	LDLR	3949	P01130	low density lipoprotein receptor		ENSG00000130164	0.449	0.885	9.84e-24	0.1		0.929	42	7	1997	ENSG00000130164	ENSG00000130164
Alzheimer's Disease	C0002395	LINC01567	400511		long intergenic non-protein coding RNA 1567		ENSG00000224310	0.861	0.231		0.1		1	1	1	2014	ENSG00000224310	ENSG00000224310
Alzheimer's Disease	C0002395	LINC01185	400957		long intergenic non-protein coding RNA 1185		ENSG00000228414	0.743	0.346		0.1		1	1	1	2016	ENSG00000228414	ENSG00000228414
Alzheimer's Disease	C0002395	LPA	4018	P08519	lipoprotein(a)	Enzyme	ENSG00000198670	0.444	0.769	6.59e-89	0.1		1	11	0	2000	ENSG00000198670	ENSG00000198670
Alzheimer's Disease	C0002395	LPL	4023	P06858	lipoprotein lipase	Enzyme	ENSG00000175445	0.474	0.808	1.27e-09	0.1		0.857	14	4	1999	ENSG00000175445	ENSG00000175445
Alzheimer's Disease	C0002395	LTBP2	4053	Q14767	latent transforming growth factor beta binding protein 2	Calcium-binding protein	ENSG00000119681	0.572	0.692	0.00074122	0.1		1	1	1	2011	ENSG00000119681	ENSG00000119681
Alzheimer's Disease	C0002395	BCAM	4059	P50895	basal cell adhesion molecule (Lutheran blood group)	Cell adhesion	ENSG00000187244	0.666	0.462	1.1e-08	0.1		1	4	7	2011	ENSG00000187244	ENSG00000187244
Alzheimer's Disease	C0002395	MIR107	406901		microRNA 107		ENSG00000198997	0.543	0.769		0.1		1	14	0	2008	ENSG00000198997	ENSG00000198997
Alzheimer's Disease	C0002395	MIR132	406921		microRNA 132		ENSG00000267200	0.485	0.846		0.1		1	21	0	2013	ENSG00000267200	ENSG00000267200
Alzheimer's Disease	C0002395	MIR29A	407021		microRNA 29a		ENSG00000284032	0.459	0.808		0.1		1	10	0	2008	ENSG00000284032	ENSG00000284032
Alzheimer's Disease	C0002395	MIR34A	407040		microRNA 34a		ENSG00000284357	0.421	0.846		0.1		1	11	0	2016	ENSG00000284357	ENSG00000284357
Alzheimer's Disease	C0002395	MAOA	4128	P21397	monoamine oxidase A		ENSG00000189221	0.465	0.769	0.99928	0.1		1	19	0	2002	ENSG00000189221	ENSG00000189221
Alzheimer's Disease	C0002395	ARVCF	421	O00192	ARVCF delta catenin family member	Cellular structure	ENSG00000099889	0.54	0.769	5.04e-11	0.1		1	1	1	2016	ENSG00000099889	ENSG00000099889
Alzheimer's Disease	C0002395	AFF1	4299	P51825	AF4/FMR2 family member 1	Transcription factor	ENSG00000172493	0.659	0.423	0.71038	0.1		1	1	1	2014	ENSG00000172493	ENSG00000172493
Alzheimer's Disease	C0002395	TRPM1	4308	Q7Z4N2	transient receptor potential cation channel subfamily M member 1	Ion channel	ENSG00000134160	0.626	0.462	1.6e-42	0.1		1	1	1	2016	ENSG00000134160	ENSG00000134160
Alzheimer's Disease	C0002395	MMP9	4318	P14780	matrix metallopeptidase 9	Enzyme	ENSG00000100985	0.305	0.923	1.89e-17	0.1		0.875	16	3	1996	ENSG00000100985	ENSG00000100985
Alzheimer's Disease	C0002395	MNAT1	4331	P51948	MNAT1 component of CDK activating kinase	Enzyme modulator	ENSG00000020426	0.539	0.846	1.31e-12	0.1		1	11	0	2004	ENSG00000020426	ENSG00000020426
Alzheimer's Disease	C0002395	MOBP	4336	Q13875	myelin associated oligodendrocyte basic protein	Cellular structure	ENSG00000168314	0.7	0.423	0.54623	0.1		1	1	1	2014	ENSG00000168314	ENSG00000168314
Alzheimer's Disease	C0002395	POTEKP	440915	Q9BYX7	POTE ankyrin domain family member K	pseudogene	ENSG00000204434	131	0.542	0.769		0.1		1	20	0	ENSG00000204434	2019
Alzheimer's Disease	C0002395	PMS2CL	441194	Q68D20	PMS2 C-terminal like pseudogene		ENSG00000187953	0.861	0.231		0.1		1	1	1	2016	ENSG00000187953	ENSG00000187953
Alzheimer's Disease	C0002395	MSH2	4436	P43246	mutS homolog 2	Nucleic acid binding	ENSG00000095002	0.406	0.808	0.89539	0.1		1	1	1	2016	ENSG00000095002	ENSG00000095002
Alzheimer's Disease	C0002395	PALM2AKAP2	445815	Q8IXS6;Q9Y2D5	PALM2 and AKAP2 fusion		ENSG00000157654	0.751	0.385	6.07e-05	0.1		1	1	3	2013	ENSG00000157654	ENSG00000157654
Alzheimer's Disease	C0002395	MT3	4504	P25713	metallothionein 3		ENSG00000087250	0.582	0.615	0.064484	0.1		1	10	0	1991	ENSG00000087250	ENSG00000087250
Alzheimer's Disease	C0002395	COX2	4513	P00403	cytochrome c oxidase subunit II	Enzyme	ENSG00000073756	0.352	0.962		0.1		0.967	30	0	1997	ENSG00000073756	ENSG00000073756
Alzheimer's Disease	C0002395	RNR2	4550	Q8IVG9	l-rRNA		RNR2	0.603	0.692		0.1		0.964	28	0	2001	RNR2	RNR2
Alzheimer's Disease	C0002395	NEFL	4747	P07196	neurofilament light		ENSG00000277586	0.488	0.769		0.1		0.982	56	0	1990	ENSG00000277586	ENSG00000277586
Alzheimer's Disease	C0002395	NOS1	4842	P29475	nitric oxide synthase 1		ENSG00000089250	0.408	0.885	1	0.1		0.909	11	0	2001	ENSG00000089250	ENSG00000089250
Alzheimer's Disease	C0002395	NPC1	4864	O15118	NPC intracellular cholesterol transporter 1	Transporter	ENSG00000141458	0.518	0.692	6.54e-06	0.1		1	14	0	2002	ENSG00000141458	ENSG00000141458
Alzheimer's Disease	C0002395	NRGN	4900	Q92686	neurogranin		ENSG00000154146	0.608	0.615	0.4819	0.1		0.968	31	0	2010	ENSG00000154146	ENSG00000154146
Alzheimer's Disease	C0002395	RNF165	494470	Q6ZSG1	ring finger protein 165		ENSG00000141622	0.89	0.269	0.97194	0.1		1	1	1	2018	ENSG00000141622	ENSG00000141622
Alzheimer's Disease	C0002395	OGG1	4968	O15527	8-oxoguanine DNA glycosylase		ENSG00000114026	0.453	0.808	3.93e-12	0.1		0.9	10	4	2002	ENSG00000114026	ENSG00000114026
Alzheimer's Disease	C0002395	SERPINE1	5054	P05121	serpin family E member 1	Enzyme modulator	ENSG00000106366	0.359	0.885	0.043609	0.1		0.867	15	2	2007	ENSG00000106366	ENSG00000106366
Alzheimer's Disease	C0002395	ITSN2	50618	Q9NZM3	intersectin 2	Enzyme modulator	ENSG00000198399	0.711	0.423	9.75e-13	0.1		1	1	1	2016	ENSG00000198399	ENSG00000198399
Alzheimer's Disease	C0002395	APH1A	51107	Q96BI3	aph-1 homolog A	gamma-secretase subunit	ENSG00000117362	45	0.656	0.538	0.79479	0.1		1	11	1	ENSG00000117362	2019
Alzheimer's Disease	C0002395	RMDN1	51115	Q96DB5	regulator of microtubule dynamics 1		ENSG00000176623	0.546	0.769	5.9e-10	0.1		1	23	0	1999	ENSG00000176623	ENSG00000176623
Alzheimer's Disease	C0002395	DCTN4	51164	Q9UJW0	dynactin subunit 4		ENSG00000132912	0.472	0.846	0.73221	0.1		0.909	11	0	2005	ENSG00000132912	ENSG00000132912
Alzheimer's Disease	C0002395	WAC	51322	Q9BTA9	WW domain containing adaptor with coiled-coil		ENSG00000095787	0.686	0.615	1	0.1		1	1	1	2016	ENSG00000095787	ENSG00000095787
Alzheimer's Disease	C0002395	SNX9	51429	Q9Y5X1	sorting nexin 9		ENSG00000130340	0.729	0.385	0.7061	0.1		1	1	1	2016	ENSG00000130340	ENSG00000130340
Alzheimer's Disease	C0002395	LARS1	51520	Q9P2J5	leucyl-tRNA synthetase 1		ENSG00000133706	0.678	0.577	8.21e-09	0.1		1	1	1	2016	ENSG00000133706	ENSG00000133706
Alzheimer's Disease	C0002395	RAPGEF6	51735	Q8TEU7	Rap guanine nucleotide exchange factor 6	Enzyme modulator	ENSG00000158987	0.821	0.308	0.99644	0.1		1	1	1	2016	ENSG00000158987	ENSG00000158987
Alzheimer's Disease	C0002395	ABCB1	5243	P08183	ATP binding cassette subfamily B member 1	Transporter	ENSG00000085563	0.344	0.885	1.26e-05	0.1		1	33	4	2004	ENSG00000085563	ENSG00000085563
Alzheimer's Disease	C0002395	PIK3CA	5290	P42336	phosphatidylinositol-4	5-bisphosphate 3-kinase catalytic subunit alpha	ENSG00000121879	1511	0.292	0.923	1	0.1		0.957	47	0	ENSG00000121879	2019
Alzheimer's Disease	C0002395	PIK3CB	5291	P42338	phosphatidylinositol-4	5-bisphosphate 3-kinase catalytic subunit beta	ENSG00000051382	1083	0.322	0.885	0.99964	0.1		0.957	46	0	ENSG00000051382	2019
Alzheimer's Disease	C0002395	PIK3CD	5293	O00329	phosphatidylinositol-4	5-bisphosphate 3-kinase catalytic subunit delta	ENSG00000171608	1119	0.319	0.885	0.99999	0.1		0.957	46	0	ENSG00000171608	2019
Alzheimer's Disease	C0002395	PIK3CG	5294	P48736	phosphatidylinositol-4	5-bisphosphate 3-kinase catalytic subunit gamma	ENSG00000105851	1101	0.32	0.885	1.41e-06	0.1		0.957	47	0	ENSG00000105851	2019
Alzheimer's Disease	C0002395	PLA2G1B	5319	P04054	phospholipase A2 group IB	Enzyme	ENSG00000170890	0.468	0.846	1.01e-10	0.1		1	11	0	1999	ENSG00000170890	ENSG00000170890
Alzheimer's Disease	C0002395	PLG	5340	P00747	plasminogen	Enzyme	ENSG00000122194	0.389	0.923	0.010345	0.1		0.882	17	1	2003	ENSG00000122194	ENSG00000122194
Alzheimer's Disease	C0002395	PMS2P1	5379	A4D2B8	PMS1 homolog 2	mismatch repair system component pseudogene 1	ENSG00000078319	4	1	0.077		0.1		1	1	1	ENSG00000078319	2018
Alzheimer's Disease	C0002395	IL6-AS1	541472		IL6 antisense RNA 1		ENSG00000179428	1	0.077		0.1		1	1	1	2016	ENSG00000179428	ENSG00000179428
Alzheimer's Disease	C0002395	CYCS	54205	P99999	cytochrome c	somatic	ENSG00000172115	67	0.599	0.769	0.63647	0.1		1	1	1	ENSG00000172115	2014
Alzheimer's Disease	C0002395	POLD1	5424	P28340	DNA polymerase delta 1	catalytic subunit	ENSG00000062822	189	0.507	0.769	2.42e-06	0.1		1	12	0	ENSG00000062822	2019
Alzheimer's Disease	C0002395	PON1	5444	P27169	paraoxonase 1		ENSG00000005421	0.409	0.885	9.81e-11	0.1		0.793	29	3	2002	ENSG00000005421	ENSG00000005421
Alzheimer's Disease	C0002395	PPARA	5465	Q07869	peroxisome proliferator activated receptor alpha	Nuclear receptor	ENSG00000186951	0.432	0.885	0.030182	0.1		1	11	1	2003	ENSG00000186951	ENSG00000186951
Alzheimer's Disease	C0002395	TMED9	54732	Q9BVK6	transmembrane p24 trafficking protein 9	Transporter	ENSG00000184840	0.666	0.538	0.0059542	0.1		0.923	13	0	2001	ENSG00000184840	ENSG00000184840
Alzheimer's Disease	C0002395	EPDR1	54749	Q9UM22	ependymin related 1		ENSG00000086289	0.769	0.308	0.017864	0.1		1	2	1	2013	ENSG00000086289	ENSG00000086289
Alzheimer's Disease	C0002395	BCAS3	54828	Q9H6U6	BCAS3 microtubule associated cell migration factor		ENSG00000141376	0.716	0.538	0.00013819	0.1		1	1	1	2014	ENSG00000141376	ENSG00000141376
Alzheimer's Disease	C0002395	CDKAL1	54901	Q5VV42	CDK5 regulatory subunit associated protein 1 like 1		ENSG00000145996	0.617	0.615	0.016021	0.1		1	1	1	2016	ENSG00000145996	ENSG00000145996
Alzheimer's Disease	C0002395	RMDN3	55177	Q96TC7	regulator of microtubule dynamics 3		ENSG00000137824	0.534	0.769	5.17e-05	0.1		1	23	0	1999	ENSG00000137824	ENSG00000137824
Alzheimer's Disease	C0002395	PTPA	5524	Q15257	protein phosphatase 2 phosphatase activator	Enzyme modulator	ENSG00000119383	0.48	0.846	0.99057	0.1		1	44	1	2003	ENSG00000119383	ENSG00000119383
Alzheimer's Disease	C0002395	WDR41	55255	Q9HAD4	WD repeat domain 41		ENSG00000164253	0.89	0.115	6.5e-14	0.1		1	1	1	2016	ENSG00000164253	ENSG00000164253
Alzheimer's Disease	C0002395	STK32B	55351	Q9NY57	serine/threonine kinase 32B	Kinase	ENSG00000152953	0.78	0.423	4.91e-08	0.1		1	1	1	2014	ENSG00000152953	ENSG00000152953
Alzheimer's Disease	C0002395	PRKAA1	5562	Q13131	protein kinase AMP-activated catalytic subunit alpha 1	Kinase	ENSG00000132356	0.453	0.846	0.13725	0.1		1	12	0	2013	ENSG00000132356	ENSG00000132356
Alzheimer's Disease	C0002395	PRKAA2	5563	P54646	protein kinase AMP-activated catalytic subunit alpha 2	Kinase	ENSG00000162409	0.456	0.846	3.53e-08	0.1		1	12	0	2013	ENSG00000162409	ENSG00000162409
Alzheimer's Disease	C0002395	SYBU	55638	Q9NX95	syntabulin	Transporter	ENSG00000147642	0.546	0.769	9.77e-05	0.1		1	23	0	1999	ENSG00000147642	ENSG00000147642
Alzheimer's Disease	C0002395	PRKAB1	5564	Q9Y478	protein kinase AMP-activated non-catalytic subunit beta 1	Kinase	ENSG00000111725	0.46	0.846	0.0052573	0.1		1	12	0	2013	ENSG00000111725	ENSG00000111725
Alzheimer's Disease	C0002395	EDEM2	55741	Q9BV94	ER degradation enhancing alpha-mannosidase like protein 2		ENSG00000088298	0.89	0.115	6.83e-07	0.1		1	1	2	2009	ENSG00000088298	ENSG00000088298
Alzheimer's Disease	C0002395	PRKCA	5578	P17252	protein kinase C alpha	Kinase	ENSG00000154229	0.44	0.846	0.3677	0.1		1	12	0	1996	ENSG00000154229	ENSG00000154229
Alzheimer's Disease	C0002395	PRKCB	5579	P05771	protein kinase C beta	Kinase	ENSG00000166501	0.453	0.885	1	0.1		1	10	0	1996	ENSG00000166501	ENSG00000166501
Alzheimer's Disease	C0002395	MAPK1	5594	P28482	mitogen-activated protein kinase 1	Kinase	ENSG00000100030	0.33	0.923	0.99698	0.1		1	41	1	2000	ENSG00000100030	ENSG00000100030
Alzheimer's Disease	C0002395	NDUFA12	55967	Q9UI09	NADH:ubiquinone oxidoreductase subunit A12		ENSG00000184752	0.659	0.462	7.43e-05	0.1		1	1	3	2014	ENSG00000184752	ENSG00000184752
Alzheimer's Disease	C0002395	MAPK8	5599	P45983	mitogen-activated protein kinase 8	Kinase	ENSG00000107643	0.397	0.885	0.99823	0.1		1	23	0	2002	ENSG00000107643	ENSG00000107643
Alzheimer's Disease	C0002395	EIF2AK2	5610	P19525	eukaryotic translation initiation factor 2 alpha kinase 2	Kinase	ENSG00000055332	0.538	0.769	0.017643	0.1		1	12	1	2003	ENSG00000055332	ENSG00000055332
Alzheimer's Disease	C0002395	NIT2	56954	Q9NQR4	nitrilase family member 2		ENSG00000114021	0.89	0.154	1.15e-17	0.1		1	1	1	2018	ENSG00000114021	ENSG00000114021
Alzheimer's Disease	C0002395	CEACAM19	56971	Q7Z692	CEA cell adhesion molecule 19		ENSG00000186567	0.78	0.308	6.61e-10	0.1		1	3	3	2011	ENSG00000186567	ENSG00000186567
Alzheimer's Disease	C0002395	CDC42SE2	56990	Q9NRR3	CDC42 small effector 2		ENSG00000158985	0.76	0.231	0.76835	0.1		1	1	1	2016	ENSG00000158985	ENSG00000158985
Alzheimer's Disease	C0002395	TULP4	56995	Q9NRJ4	TUB like protein 4		ENSG00000130338	0.89	0.231	1	0.1		1	1	1	2016	ENSG00000130338	ENSG00000130338
Alzheimer's Disease	C0002395	DSCAML1	57453	Q8TD84	DS cell adhesion molecule like 1		ENSG00000177103	0.839	0.346	1	0.1		1	1	1	2018	ENSG00000177103	ENSG00000177103
Alzheimer's Disease	C0002395	ARHGAP20	57569	Q9P2F6	Rho GTPase activating protein 20	Enzyme modulator	ENSG00000137727	0.861	0.231	0.029187	0.1		1	1	1	2014	ENSG00000137727	ENSG00000137727
Alzheimer's Disease	C0002395	SH3RF1	57630	Q7Z6J0	SH3 domain containing ring finger 1		ENSG00000154447	0.78	0.231	0.010761	0.1		1	1	1	2016	ENSG00000154447	ENSG00000154447
Alzheimer's Disease	C0002395	VAT1L	57687	Q9HCJ6	vesicle amine transport 1 like		ENSG00000171724	0.931	0.077	9.94e-07	0.1		1	1	1	2014	ENSG00000171724	ENSG00000171724
Alzheimer's Disease	C0002395	PTPRA	5786	P18433	protein tyrosine phosphatase receptor type A	Enzyme	ENSG00000132670	0.573	0.654	0.99998	0.1		0.941	17	0	1997	ENSG00000132670	ENSG00000132670
Alzheimer's Disease	C0002395	PVALB	5816	P20472	parvalbumin	Calcium-binding protein	ENSG00000100362	0.547	0.692	0.086602	0.1		1	10	0	2010	ENSG00000100362	ENSG00000100362
Alzheimer's Disease	C0002395	PVR	5817	P15151	PVR cell adhesion molecule		ENSG00000073008	0.51	0.769	3.92e-10	0.1		1	5	4	2011	ENSG00000073008	ENSG00000073008
Alzheimer's Disease	C0002395	RAC1	5879	P63000	Rac family small GTPase 1	Enzyme modulator	ENSG00000136238	0.429	0.962	0.76228	0.1		1	10	0	2009	ENSG00000136238	ENSG00000136238
Alzheimer's Disease	C0002395	MOK	5891	Q9UQ07	MOK protein kinase	Kinase	ENSG00000080823	0.476	0.769	8.84e-22	0.1		0.95	20	1	1999	ENSG00000080823	ENSG00000080823
Alzheimer's Disease	C0002395	RELB	5971	Q01201	RELB proto-oncogene	NF-kB subunit	ENSG00000104856	72	0.597	0.731	0.994	0.1		1	2	6	ENSG00000104856	2019
Alzheimer's Disease	C0002395	REN	5972	P00797	renin	Enzyme	ENSG00000143839	0.37	0.923	2.43e-07	0.1		0.913	23	0	2000	ENSG00000143839	ENSG00000143839
Alzheimer's Disease	C0002395	REST	5978	Q13127	RE1 silencing transcription factor	Transcription factor	ENSG00000084093	0.535	0.808	0.99186	0.1		0.9	10	1	2011	ENSG00000084093	ENSG00000084093
Alzheimer's Disease	C0002395	ACTB	60	P60709	actin beta	Cellular structure	ENSG00000075624	0.325	0.923	0.98564	0.1		1	38	0	1997	ENSG00000075624	ENSG00000075624
Alzheimer's Disease	C0002395	ROS1	6098	P08922	ROS proto-oncogene 1	receptor tyrosine kinase	ENSG00000047936	356	0.439	0.885	1.62e-72	0.1		1	10	0	ENSG00000047936	2019
Alzheimer's Disease	C0002395	SORT1	6272	Q99523	sortilin 1	Transporter	ENSG00000134243	0.573	0.615	0.99987	0.1		1	13	2	2011	ENSG00000134243	ENSG00000134243
Alzheimer's Disease	C0002395	CCL2	6347	P13500	C-C motif chemokine ligand 2	Signaling	ENSG00000108691	0.321	0.962	0.60786	0.1		0.923	26	0	2000	ENSG00000108691	ENSG00000108691
Alzheimer's Disease	C0002395	CX3CL1	6376	P78423	C-X3-C motif chemokine ligand 1	Signaling	ENSG00000006210	0.478	0.808	0.60837	0.1		1	11	0	2011	ENSG00000006210	ENSG00000006210
Alzheimer's Disease	C0002395	ANO3	63982	Q9BYT9	anoctamin 3		ENSG00000134343	0.716	0.385	1.25e-17	0.1		1	1	1	2018	ENSG00000134343	ENSG00000134343
Alzheimer's Disease	C0002395	POTEM	641455	A6NI47	POTE ankyrin domain family member M		ENSG00000222036	0.541	0.769	0.00031637	0.1		1	20	0	1996	ENSG00000222036	ENSG00000222036
Alzheimer's Disease	C0002395	ZNF862	643641	O60290	zinc finger protein 862		ENSG00000106479	1	0.077	6.78e-12	0.1		1	1	1	2016	ENSG00000106479	ENSG00000106479
Alzheimer's Disease	C0002395	CSMD1	64478	Q96PZ7	CUB and Sushi multiple domains 1		ENSG00000183117	0.61	0.5	1	0.1		1	2	2	2014	ENSG00000183117	ENSG00000183117
Alzheimer's Disease	C0002395	LINC01184	644873		long intergenic non-protein coding RNA 1184		ENSG00000245937	1	0.077		0.1		1	1	1	2014	ENSG00000245937	ENSG00000245937
Alzheimer's Disease	C0002395	PINK1	65018	Q9BXM7	PTEN induced kinase 1	Kinase	ENSG00000158828	0.516	0.769	1.87e-10	0.1		1	12	0	2006	ENSG00000158828	ENSG00000158828
Alzheimer's Disease	C0002395	SLC1A2	6506	P43004	solute carrier family 1 member 2	Transporter	ENSG00000110436	0.511	0.731	0.71036	0.1		1	20	0	1997	ENSG00000110436	ENSG00000110436
Alzheimer's Disease	C0002395	SLC6A3	6531	Q01959	solute carrier family 6 member 3	Transporter	ENSG00000142319	0.453	0.885	0.99758	0.1		1	22	1	1997	ENSG00000142319	ENSG00000142319
Alzheimer's Disease	C0002395	SLC6A4	6532	P31645	solute carrier family 6 member 4	Transporter	ENSG00000108576	0.429	0.808	0.24602	0.1		0.923	26	5	1998	ENSG00000108576	ENSG00000108576
Alzheimer's Disease	C0002395	SNAP25	6616	P60880	synaptosome associated protein 25	Transporter	ENSG00000132639	0.489	0.808	0.98653	0.1		1	23	2	2002	ENSG00000132639	ENSG00000132639
Alzheimer's Disease	C0002395	SNCB	6620	Q16143	synuclein beta	Transporter	ENSG00000074317	0.619	0.577	0.068062	0.1		1	12	0	1994	ENSG00000074317	ENSG00000074317
Alzheimer's Disease	C0002395	SNCA	6622	P37840	synuclein alpha	Transporter	ENSG00000145335	0.427	0.885	0.8829	0.1		0.962	159	5	1993	ENSG00000145335	ENSG00000145335
Alzheimer's Disease	C0002395	SNCG	6623	O76070	synuclein gamma	Transporter	ENSG00000173267	0.55	0.615	0.0008475	0.1		1	12	0	1994	ENSG00000173267	ENSG00000173267
Alzheimer's Disease	C0002395	SOAT1	6646	P35610	sterol O-acyltransferase 1	Enzyme	ENSG00000057252	0.424	0.846	7.36e-10	0.1		1	10	1	2003	ENSG00000057252	ENSG00000057252
Alzheimer's Disease	C0002395	BRCA2	675	P51587	BRCA2 DNA repair associated	Nucleic acid binding	ENSG00000139618	0.379	0.846	2.36e-25	0.1		1	16	2	1990	ENSG00000139618	ENSG00000139618
Alzheimer's Disease	C0002395	SST	6750	P61278	somatostatin	Signaling	ENSG00000157005	0.399	0.885	0.34128	0.1		1	20	1	1995	ENSG00000157005	ENSG00000157005
Alzheimer's Disease	C0002395	TCF3	6929	P15923	transcription factor 3	Transcription factor	ENSG00000071564	0.476	0.846	0.025824	0.1		1	13	0	1998	ENSG00000071564	ENSG00000071564
Alzheimer's Disease	C0002395	TFF1	7031	P04155	trefoil factor 1	Signaling	ENSG00000160182	0.529	0.769	0.00088929	0.1		1	10	0	1997	ENSG00000160182	ENSG00000160182
Alzheimer's Disease	C0002395	TGFB1	7040	P01137	transforming growth factor beta 1	Signaling	ENSG00000105329	0.287	0.962	0.03685	0.1		0.895	38	0	1993	ENSG00000105329	ENSG00000105329
Alzheimer's Disease	C0002395	TH	7054	P07101	tyrosine hydroxylase		ENSG00000180176	0.462	0.885	1.69e-06	0.1		0.9	10	0	1997	ENSG00000180176	ENSG00000180176
Alzheimer's Disease	C0002395	TSPO	706	P30536	translocator protein		ENSG00000100300	0.444	0.885	0.00027398	0.1		0.905	21	1	2013	ENSG00000100300	ENSG00000100300
Alzheimer's Disease	C0002395	THY1	7070	P04216	Thy-1 cell surface antigen		ENSG00000154096	0.496	0.808	0.049895	0.1		1	11	0	2000	ENSG00000154096	ENSG00000154096
Alzheimer's Disease	C0002395	TLR2	7097	O60603	toll like receptor 2		ENSG00000137462	0.361	0.923	1.02e-06	0.1		1	15	1	2008	ENSG00000137462	ENSG00000137462
Alzheimer's Disease	C0002395	TLR4	7099	O00206	toll like receptor 4		ENSG00000136869	0.321	0.962	4.61e-09	0.1		0.962	26	1	2007	ENSG00000136869	ENSG00000136869
Alzheimer's Disease	C0002395	ACTG1	71	P63261	actin gamma 1	Cellular structure	ENSG00000184009	0.477	0.846	0.0047837	0.1		1	20	0	1996	ENSG00000184009	ENSG00000184009
Alzheimer's Disease	C0002395	TNFRSF1B	7133	P20333	TNF receptor superfamily member 1B		ENSG00000028137	0.425	0.885	0.50201	0.1		1	16	0	1998	ENSG00000028137	ENSG00000028137
Alzheimer's Disease	C0002395	TP53	7157	P04637	tumor protein p53	Transcription factor	ENSG00000141510	0.236	0.962	0.53235	0.1		0.927	41	6	1999	ENSG00000141510	ENSG00000141510
Alzheimer's Disease	C0002395	C3	718	P01024	complement C3	Enzyme modulator	ENSG00000125730	0.445	0.885	0.90421	0.1		1	12	0	2008	ENSG00000125730	ENSG00000125730
Alzheimer's Disease	C0002395	ACTG2	72	P63267	actin gamma 2	smooth muscle	ENSG00000163017	205	0.505	0.808	0.071036	0.1		1	20	0	ENSG00000163017	2019
Alzheimer's Disease	C0002395	TTR	7276	P02766	transthyretin	Transporter	ENSG00000118271	0.423	0.885	0.51566	0.1		0.935	46	2	1996	ENSG00000118271	ENSG00000118271
Alzheimer's Disease	C0002395	MEIKIN	728637	A0A087WXM9	meiotic kinetochore factor		ENSG00000239642	0.931	0.077		0.1		1	1	1	2016	ENSG00000239642	ENSG00000239642
Alzheimer's Disease	C0002395	TYROBP	7305	O43914	transmembrane immune signaling adaptor TYROBP		ENSG00000011600	0.573	0.769	0.20238	0.1		1	15	1	2015	ENSG00000011600	ENSG00000011600
Alzheimer's Disease	C0002395	UBB	7314	P0CG47	ubiquitin B	Nucleic acid binding	ENSG00000170315	0.599	0.615	0.016904	0.1		1	23	0	1999	ENSG00000170315	ENSG00000170315
Alzheimer's Disease	C0002395	UCHL1	7345	P09936	ubiquitin C-terminal hydrolase L1	Enzyme	ENSG00000154277	0.482	0.885	0.99095	0.1		0.867	15	1	2002	ENSG00000154277	ENSG00000154277
Alzheimer's Disease	C0002395	UTRN	7402	P46939	utrophin		ENSG00000152818	0.525	0.692	1e-19	0.1		1	12	0	2009	ENSG00000152818	ENSG00000152818
Alzheimer's Disease	C0002395	VDR	7421	P11473	vitamin D receptor	Nuclear receptor	ENSG00000111424	0.352	0.885	1.68e-05	0.1		1	12	6	2007	ENSG00000111424	ENSG00000111424
Alzheimer's Disease	C0002395	VLDLR	7436	P98155	very low density lipoprotein receptor		ENSG00000147852	0.558	0.692	1.96e-11	0.1		0.875	16	1	1995	ENSG00000147852	ENSG00000147852
Alzheimer's Disease	C0002395	YWHAZ	7534	P63104	tyrosine 3-monooxygenase/tryptophan 5-monooxygenase activation protein zeta	Chaperone	ENSG00000164924	0.475	0.846	0.93965	0.1		1	10	2	2008	ENSG00000164924	ENSG00000164924
Alzheimer's Disease	C0002395	ZNF232	7775	Q9UNY5	zinc finger protein 232		ENSG00000167840	0.931	0.154	3.37e-05	0.1		1	1	1	2018	ENSG00000167840	ENSG00000167840
Alzheimer's Disease	C0002395	AHNAK	79026	Q09666	AHNAK nucleoprotein		ENSG00000124942	0.623	0.615	0.89827	0.1		1	1	1	2016	ENSG00000124942	ENSG00000124942
Alzheimer's Disease	C0002395	CALB1	793	P05937	calbindin 1	Calcium-binding protein	ENSG00000104327	0.606	0.615	0.24308	0.1		1	11	0	1990	ENSG00000104327	ENSG00000104327
Alzheimer's Disease	C0002395	TFEB	7942	P19484	transcription factor EB		ENSG00000112561	0.527	0.731	0.89931	0.1		1	10	0	2014	ENSG00000112561	ENSG00000112561
Alzheimer's Disease	C0002395	AIMP2	7965	Q13155	aminoacyl tRNA synthetase complex interacting multifunctional protein 2		ENSG00000106305	0.393	0.923	0.008024	0.1		1	22	0	2000	ENSG00000106305	ENSG00000106305
Alzheimer's Disease	C0002395	PPP1R3B	79660	Q86XI6	protein phosphatase 1 regulatory subunit 3B	Enzyme modulator	ENSG00000173281	0.686	0.462	0.065025	0.1		1	1	4	2012	ENSG00000173281	ENSG00000173281
Alzheimer's Disease	C0002395	SAP30L	79685	Q9HAJ7	SAP30 like	Nucleic acid binding	ENSG00000164576	0.805	0.269	0.0014279	0.1		1	1	1	2014	ENSG00000164576	ENSG00000164576
Alzheimer's Disease	C0002395	ANKRD55	79722	Q3KP44	ankyrin repeat domain 55		ENSG00000164512	0.65	0.462	6.76e-08	0.1		1	1	1	2014	ENSG00000164512	ENSG00000164512
Alzheimer's Disease	C0002395	GEMIN7	79760	Q9H840	gem nuclear organelle associated protein 7		ENSG00000142252	0.861	0.115	0.64543	0.1		1	2	6	2018	ENSG00000142252	ENSG00000142252
Alzheimer's Disease	C0002395	CLMN	79789	Q96JQ2	calmin		ENSG00000165959	0.839	0.154	1.53e-08	0.1		1	1	1	2014	ENSG00000165959	ENSG00000165959
Alzheimer's Disease	C0002395	EHMT1	79813	Q9H9B1	euchromatic histone lysine methyltransferase 1	Epigenetic regulator	ENSG00000181090	0.46	0.808	1	0.1		1	18	0	1999	ENSG00000181090	ENSG00000181090
Alzheimer's Disease	C0002395	TMC5	79838	Q6UXY8	transmembrane channel like 5	Ion channel	ENSG00000103534	0.839	0.154	6.99e-08	0.1		1	1	1	2016	ENSG00000103534	ENSG00000103534
Alzheimer's Disease	C0002395	THSD4	79875	Q6ZMP0	thrombospondin type 1 domain containing 4	Enzyme	ENSG00000187720	0.78	0.269	4.81e-07	0.1		1	1	1	2016	ENSG00000187720	ENSG00000187720
Alzheimer's Disease	C0002395	CCDC134	79879	Q9H6E4	coiled-coil domain containing 134		ENSG00000100147	0.769	0.308	6e-07	0.1		1	1	1	2011	ENSG00000100147	ENSG00000100147
Alzheimer's Disease	C0002395	SP6	80320	Q3SY56	Sp6 transcription factor	Nucleic acid binding	ENSG00000189120	0.769	0.308	0.14961	0.1		1	1	1	2014	ENSG00000189120	ENSG00000189120
Alzheimer's Disease	C0002395	PDCD1LG2	80380	Q9BQ51	programmed cell death 1 ligand 2		ENSG00000197646	0.496	0.769	1.2e-05	0.1		1	1	1	2016	ENSG00000197646	ENSG00000197646
Alzheimer's Disease	C0002395	SETD7	80854	Q8WTS6	SET domain containing 7	histone lysine methyltransferase	ENSG00000145391	62	0.628	0.615	0.0042257	0.1		1	1	1	ENSG00000145391	2016
Alzheimer's Disease	C0002395	HYI	81888	Q5T013	hydroxypyruvate isomerase (putative)	Enzyme	ENSG00000178922	1	0.077	2.24e-14	0.1		1	1	1	2016	ENSG00000178922	ENSG00000178922
Alzheimer's Disease	C0002395	CAPN1	823	P07384	calpain 1	Enzyme	ENSG00000014216	0.539	0.808	5.86e-10	0.1		1	12	0	2001	ENSG00000014216	ENSG00000014216
Alzheimer's Disease	C0002395	CASP1	834	P29466	caspase 1	Enzyme	ENSG00000137752	0.413	0.885	3.52e-05	0.1		1	17	0	1998	ENSG00000137752	ENSG00000137752
Alzheimer's Disease	C0002395	CASP6	839	P55212	caspase 6	Enzyme	ENSG00000138794	0.61	0.615	0.00012665	0.1		0.923	13	0	2004	ENSG00000138794	ENSG00000138794
Alzheimer's Disease	C0002395	KAT8	84148	Q9H7Z6	lysine acetyltransferase 8		ENSG00000103510	0.592	0.654	0.22493	0.1		1	1	1	2019	ENSG00000103510	ENSG00000103510
Alzheimer's Disease	C0002395	CAT	847	P04040	catalase	Enzyme	ENSG00000121691	0.359	0.962	1.63e-10	0.1		0.8	10	1	1990	ENSG00000121691	ENSG00000121691
Alzheimer's Disease	C0002395	AGPS	8540	O00116	alkylglycerone phosphate synthase		ENSG00000018510	0.67	0.538	1	0.1		1	84	0	1999	ENSG00000018510	ENSG00000018510
Alzheimer's Disease	C0002395	DENR	8562	O43583	density regulated re-initiation and release factor	Enzyme	ENSG00000139726	0.543	0.692	0.87514	0.1		1	12	0	2009	ENSG00000139726	ENSG00000139726
Alzheimer's Disease	C0002395	KHSRP	8570	Q92945	KH-type splicing regulatory protein	Enzyme	ENSG00000088247	0.526	0.846	1	0.1		1	13	0	1998	ENSG00000088247	ENSG00000088247
Alzheimer's Disease	C0002395	RUNX1T1	862	Q06455	RUNX1 partner transcriptional co-repressor 1	Transcription factor	ENSG00000079102	0.53	0.808	0.97768	0.1		0.929	14	0	2001	ENSG00000079102	ENSG00000079102
Alzheimer's Disease	C0002395	ABCB11	8647	O95342	ATP binding cassette subfamily B member 11	Transporter	ENSG00000073734	0.566	0.654	1.56e-12	0.1		1	1	1	2018	ENSG00000073734	ENSG00000073734
Alzheimer's Disease	C0002395	PDE5A	8654	O76074	phosphodiesterase 5A		ENSG00000138735	0.513	0.731	0.00010643	0.1		1	20	0	2013	ENSG00000138735	ENSG00000138735
Alzheimer's Disease	C0002395	BECN1	8678	Q14457	beclin 1	Enzyme modulator	ENSG00000126581	0.432	0.846	0.93717	0.1		1	14	0	2010	ENSG00000126581	ENSG00000126581
Alzheimer's Disease	C0002395	CRADD	8738	P78560	CASP2 and RIPK1 domain containing adaptor with death domain		ENSG00000169372	0.619	0.5	0.87862	0.1		1	1	1	2014	ENSG00000169372	ENSG00000169372
Alzheimer's Disease	C0002395	GGACT	87769	Q9BVM4	gamma-glutamylamine cyclotransferase		ENSG00000134864	0.931	0.154	0.00075371	0.1		1	1	1	2016	ENSG00000134864	ENSG00000134864
Alzheimer's Disease	C0002395	SUCLA2	8803	Q9P2R7	succinate-CoA ligase ADP-forming subunit beta	Enzyme	ENSG00000136143	0.566	0.654	0.0023488	0.1		0.982	167	0	1993	ENSG00000136143	ENSG00000136143
Alzheimer's Disease	C0002395	CDK5R1	8851	Q15078	cyclin dependent kinase 5 regulatory subunit 1	Enzyme modulator	ENSG00000176749	0.529	0.808	0.9149	0.1		0.96	25	1	2001	ENSG00000176749	ENSG00000176749
Alzheimer's Disease	C0002395	CACNA1G	8913	O43497	calcium voltage-gated channel subunit alpha1 G	Ion channel	ENSG00000006283	0.59	0.577	1	0.1		1	1	1	2014	ENSG00000006283	ENSG00000006283
Alzheimer's Disease	C0002395	HERC2	8924	O95714	HECT and RLD domain containing E3 ubiquitin protein ligase 2		ENSG00000128731	0.568	0.692	1	0.1		1	1	1	2016	ENSG00000128731	ENSG00000128731
Alzheimer's Disease	C0002395	FAM181A	90050	Q8N9Y4	family with sequence similarity 181 member A		ENSG00000140067	1	0.077	0.00076374	0.1		1	1	1	2016	ENSG00000140067	ENSG00000140067
Alzheimer's Disease	C0002395	MPZL1	9019	O95297	myelin protein zero like 1		ENSG00000197965	0.736	0.462	0.15905	0.1		1	1	1	2012	ENSG00000197965	ENSG00000197965
Alzheimer's Disease	C0002395	CCRL2	9034	O00421	C-C motif chemokine receptor like 2	G-protein coupled receptor	ENSG00000121797	0.621	0.654	0.36861	0.1		1	1	1	2014	ENSG00000121797	ENSG00000121797
Alzheimer's Disease	C0002395	TENM3-AS1	90768		TENM3 antisense RNA 1		ENSG00000177822	0.78	0.192		0.1		1	1	1	2008	ENSG00000177822	ENSG00000177822
Alzheimer's Disease	C0002395	L3MBTL4	91133	Q8NA19	L3MBTL histone methyl-lysine binding protein 4	Epigenetic regulator	ENSG00000154655	0.821	0.231	3.1e-11	0.1		1	1	1	2016	ENSG00000154655	ENSG00000154655
Alzheimer's Disease	C0002395	UBXN11	91544	Q5T124	UBX domain protein 11		ENSG00000158062	0.659	0.538	1.4e-13	0.1		1	1	1	2016	ENSG00000158062	ENSG00000158062
Alzheimer's Disease	C0002395	AP4M1	9179	O00189	adaptor related protein complex 4 subunit mu 1	Extracellular structure	ENSG00000221838	0.638	0.5	4.49e-17	0.1		1	1	1	2018	ENSG00000221838	ENSG00000221838
Alzheimer's Disease	C0002395	LRAT	9227	O95237	lecithin retinol acyltransferase		ENSG00000121207	0.608	0.654	0.028354	0.1		1	1	1	2011	ENSG00000121207	ENSG00000121207
Alzheimer's Disease	C0002395	TMEM132C	92293	Q8N3T6	transmembrane protein 132C		ENSG00000181234	0.805	0.231	0.63879	0.1		1	1	1	2016	ENSG00000181234	ENSG00000181234
Alzheimer's Disease	C0002395	STRADA	92335	Q7RTN6	STE20 related adaptor alpha	Kinase	ENSG00000266173	0.711	0.462	4.48e-06	0.1		1	1	1	2016	ENSG00000266173	ENSG00000266173
Alzheimer's Disease	C0002395	MSC	9242	O60682	musculin		ENSG00000178860	0.475	0.846	0.024651	0.1		1	11	0	2013	ENSG00000178860	ENSG00000178860
Alzheimer's Disease	C0002395	CD14	929	P08571	CD14 molecule		ENSG00000170458	0.392	0.885	4.88e-05	0.1		0.727	11	0	2003	ENSG00000170458	ENSG00000170458
Alzheimer's Disease	C0002395	KL	9365	Q9UEF7	klotho	Enzyme	ENSG00000133116	0.448	0.769	0.00022444	0.1		0.917	12	0	2012	ENSG00000133116	ENSG00000133116
Alzheimer's Disease	C0002395	ADIPOQ	9370	Q15848	adiponectin	C1Q and collagen domain containing	ENSG00000181092	679	0.376	0.885	4.64e-09	0.1		0.929	28	0	ENSG00000181092	2020
Alzheimer's Disease	C0002395	LIPG	9388	Q9Y5X9	lipase G	endothelial type	ENSG00000101670	62	0.633	0.615	1.02e-10	0.1		1	1	1	ENSG00000101670	2019
Alzheimer's Disease	C0002395	GRAP2	9402	O75791	GRB2 related adaptor protein 2		ENSG00000100351	0.394	0.923	0.00015256	0.1		1	22	0	2000	ENSG00000100351	ENSG00000100351
Alzheimer's Disease	C0002395	ITM2B	9445	Q9Y287	integral membrane protein 2B		ENSG00000136156	0.617	0.654	0.62589	0.1		0.917	24	0	2005	ENSG00000136156	ENSG00000136156
Alzheimer's Disease	C0002395	GSTO1	9446	P78417	glutathione S-transferase omega 1		ENSG00000148834	0.541	0.769	5.09e-09	0.1		0.9	10	1	2003	ENSG00000148834	ENSG00000148834
Alzheimer's Disease	C0002395	FHL5	9457	Q5TD97	four and a half LIM domains 5	Transcription factor	ENSG00000112214	0.53	0.769	4.85e-10	0.1		1	20	0	1996	ENSG00000112214	ENSG00000112214
Alzheimer's Disease	C0002395	CD36	948	P16671	CD36 molecule	Receptor	ENSG00000135218	0.446	0.846	1.09e-60	0.1		1	11	3	2003	ENSG00000135218	ENSG00000135218
Alzheimer's Disease	C0002395	SCARB1	949	Q8WTV0	scavenger receptor class B member 1	Receptor	ENSG00000073060	0.559	0.731	0.066228	0.1		1	1	1	2019	ENSG00000073060	ENSG00000073060
Alzheimer's Disease	C0002395	SLC4A8	9498	Q2Y0W8	solute carrier family 4 member 8	Transporter	ENSG00000050438	0.861	0.269	0.99849	0.1		1	1	1	2014	ENSG00000050438	ENSG00000050438
Alzheimer's Disease	C0002395	RAB3D	9545	O95716	RAB3D	member RAS oncogene family	ENSG00000105514	35	0.682	0.577	1.33e-05	0.1		1	1	1	ENSG00000105514	2016
Alzheimer's Disease	C0002395	CLOCK	9575	O15516	clock circadian regulator		ENSG00000134852	0.463	0.885	0.99957	0.1		0.727	11	1	2011	ENSG00000134852	ENSG00000134852
Alzheimer's Disease	C0002395	CD40	958	P25942	CD40 molecule		ENSG00000101017	0.396	0.846	0.84603	0.1		1	10	0	1995	ENSG00000101017	ENSG00000101017
Alzheimer's Disease	C0002395	MICAL2	9645	O94851	microtubule associated monooxygenase	calponin and LIM domain containing 2	ENSG00000133816	28	0.716	0.308	2.18e-12	0.1		1	1	1	ENSG00000133816	2016
Alzheimer's Disease	C0002395	FNIP1	96459	Q8TF40	folliculin interacting protein 1		ENSG00000217128	0.743	0.346	0.99957	0.1		1	1	1	2016	ENSG00000217128	ENSG00000217128
Alzheimer's Disease	C0002395	PHF14	9678	O94880	PHD finger protein 14	Transcription factor	ENSG00000106443	0.695	0.462	0.26533	0.1		1	1	1	2016	ENSG00000106443	ENSG00000106443
Alzheimer's Disease	C0002395	CD68	968	P34810	CD68 molecule	Transporter	ENSG00000129226	0.408	0.808	1.41e-06	0.1		1	12	0	1997	ENSG00000129226	ENSG00000129226
Alzheimer's Disease	C0002395	ST18	9705	O60284	ST18 C2H2C-type zinc finger transcription factor	Transcription factor	ENSG00000147488	0.711	0.462	0.99459	0.1		1	1	1	2014	ENSG00000147488	ENSG00000147488
Alzheimer's Disease	C0002395	HDAC9	9734	Q9UKV0	histone deacetylase 9	Epigenetic regulator	ENSG00000048052	0.439	0.846	0.99973	0.1		1	10	1	2010	ENSG00000048052	ENSG00000048052
Alzheimer's Disease	C0002395	CDK1	983	P06493	cyclin dependent kinase 1	Kinase	ENSG00000170312	0.482	0.808	0.99206	0.1		1	11	3	1999	ENSG00000170312	ENSG00000170312
Alzheimer's Disease	C0002395	ELMO1	9844	Q92556	engulfment and cell motility 1	Signaling	ENSG00000155849	0.608	0.615	0.89997	0.1		1	1	1	2014	ENSG00000155849	ENSG00000155849
Alzheimer's Disease	C0002395	MVP	9961	Q14764	major vault protein	Nucleic acid binding	ENSG00000013364	0.512	0.769	6.76e-08	0.1		0.941	17	0	1997	ENSG00000013364	ENSG00000013364
Alzheimer's Disease	C0002395	ABCB6	10058	Q9NP58	ATP binding cassette subfamily B member 6 (Langereis blood group)	Transporter	ENSG00000115657	0.431	0.885	8.6e-19	0.09		0.778	9	0	2006	ENSG00000115657	ENSG00000115657
Alzheimer's Disease	C0002395	PRRT2	112476	Q7Z6L0	proline rich transmembrane protein 2		ENSG00000167371	0.448	0.808	0.57919	0.09		1	9	0	1996	ENSG00000167371	ENSG00000167371
Alzheimer's Disease	C0002395	SORCS1	114815	Q8WY21	sortilin related VPS10 domain containing receptor 1	Transporter	ENSG00000108018	0.751	0.346	0.55937	0.09		1	9	4	2010	ENSG00000108018	ENSG00000108018
Alzheimer's Disease	C0002395	COX8A	1351	P10176	cytochrome c oxidase subunit 8A	Enzyme	ENSG00000176340	0.4	0.846	0.11606	0.09		0.778	9	0	1998	ENSG00000176340	ENSG00000176340
Alzheimer's Disease	C0002395	EGR1	1958	P18146	early growth response 1	Nucleic acid binding	ENSG00000120738	0.433	0.923	0.3509	0.09		1	9	0	1997	ENSG00000120738	ENSG00000120738
Alzheimer's Disease	C0002395	GSN	2934	P06396	gelsolin	Cellular structure	ENSG00000148180	0.475	0.885	3.89e-11	0.09		1	9	0	2007	ENSG00000148180	ENSG00000148180
Alzheimer's Disease	C0002395	HDAC2	3066	Q92769	histone deacetylase 2	Epigenetic regulator	ENSG00000196591	0.476	0.846	0.99997	0.09		0.889	9	0	2012	ENSG00000196591	ENSG00000196591
Alzheimer's Disease	C0002395	IL2	3558	P60568	interleukin 2		ENSG00000109471	0.336	0.885	0.47968	0.09		1	9	0	2001	ENSG00000109471	ENSG00000109471
Alzheimer's Disease	C0002395	ITGAM	3684	P11215	integrin subunit alpha M		ENSG00000169896	0.443	0.808	3.31e-11	0.09		0.778	9	0	2000	ENSG00000169896	ENSG00000169896
Alzheimer's Disease	C0002395	OLR1	4973	P78380	oxidized low density lipoprotein receptor 1		ENSG00000173391	0.544	0.769	0.007199	0.09		1	9	1	2003	ENSG00000173391	ENSG00000173391
Alzheimer's Disease	C0002395	P2RX7	5027	Q99572	purinergic receptor P2X 7	Ion channel	ENSG00000089041	0.45	0.808	3.33e-11	0.09		1	9	2	2003	ENSG00000089041	ENSG00000089041
Alzheimer's Disease	C0002395	PDE4A	5141	P27815	phosphodiesterase 4A		ENSG00000065989	0.523	0.846	0.98167	0.09		0.889	9	0	2012	ENSG00000065989	ENSG00000065989
Alzheimer's Disease	C0002395	HSD17B7	51478	P56937	hydroxysteroid 17-beta dehydrogenase 7		ENSG00000132196	0.582	0.5	6.65e-06	0.09		1	9	0	2002	ENSG00000132196	ENSG00000132196
Alzheimer's Disease	C0002395	ATP7B	540	P35670	ATPase copper transporting beta	Transporter	ENSG00000123191	0.529	0.654	4.8e-30	0.09		0.889	9	5	2012	ENSG00000123191	ENSG00000123191
Alzheimer's Disease	C0002395	MAPK3	5595	P27361	mitogen-activated protein kinase 3	Kinase	ENSG00000102882	0.379	0.885	0.036884	0.09		1	9	0	2002	ENSG00000102882	ENSG00000102882
Alzheimer's Disease	C0002395	KLK6	5653	Q92876	kallikrein related peptidase 6	Enzyme	ENSG00000167755	0.575	0.654	0.0060052	0.09		1	9	0	2000	ENSG00000167755	ENSG00000167755
Alzheimer's Disease	C0002395	RAB5A	5868	P20339	RAB5A	member RAS oncogene family	ENSG00000144566	67	0.601	0.731	0.62452	0.09		1	9	0	ENSG00000144566	2018
Alzheimer's Disease	C0002395	S100A9	6280	P06702	S100 calcium binding protein A9	Calcium-binding protein	ENSG00000163220	0.433	0.885	0.4777	0.09		1	9	0	2006	ENSG00000163220	ENSG00000163220
Alzheimer's Disease	C0002395	CCL11	6356	P51671	C-C motif chemokine ligand 11	Signaling	ENSG00000172156	0.473	0.885	0.010211	0.09		1	9	0	2015	ENSG00000172156	ENSG00000172156
Alzheimer's Disease	C0002395	BLMH	642	Q13867	bleomycin hydrolase	Enzyme	ENSG00000108578	0.716	0.423	0.12878	0.09		0.889	9	1	1998	ENSG00000108578	ENSG00000108578
Alzheimer's Disease	C0002395	POTEF	728378	A5A3E0	POTE ankyrin domain family member F		ENSG00000196604	0.481	0.885	5.45e-06	0.09		1	9	0	1997	ENSG00000196604	ENSG00000196604
Alzheimer's Disease	C0002395	SUMO1	7341	P63165	small ubiquitin like modifier 1		ENSG00000116030	0.533	0.731	0.86128	0.09		1	9	1	2008	ENSG00000116030	ENSG00000116030
Alzheimer's Disease	C0002395	VDAC1	7416	P21796	voltage dependent anion channel 1		ENSG00000213585	0.556	0.654	0.97266	0.09		1	9	0	2011	ENSG00000213585	ENSG00000213585
Alzheimer's Disease	C0002395	LRP8	7804	Q14114	LDL receptor related protein 8		ENSG00000157193	0.644	0.346	0.99983	0.09		0.889	9	1	2002	ENSG00000157193	ENSG00000157193
Alzheimer's Disease	C0002395	COL25A1	84570	Q9BXS0	collagen type XXV alpha 1 chain		ENSG00000188517	0.599	0.538	1.64e-18	0.09		1	9	0	1998	ENSG00000188517	ENSG00000188517
Alzheimer's Disease	C0002395	CASR	846	P41180	calcium sensing receptor	G-protein coupled receptor	ENSG00000036828	0.41	0.846	0.046698	0.09		1	9	0	2006	ENSG00000036828	ENSG00000036828
Alzheimer's Disease	C0002395	NR1I2	8856	O75469	nuclear receptor subfamily 1 group I member 2	Nuclear receptor	ENSG00000144852	0.418	0.846	7.27e-09	0.09		1	9	0	2007	ENSG00000144852	ENSG00000144852
Alzheimer's Disease	C0002395	ESCO1	114799	Q5FWF5	establishment of sister chromatid cohesion N-acetyltransferase 1		ENSG00000141446	0.682	0.462	0.99995	0.08		1	8	0	2005	ENSG00000141446	ENSG00000141446
Alzheimer's Disease	C0002395	MRGPRX3	117195	Q96LB0	MAS related GPR family member X3	G-protein coupled receptor	ENSG00000179826	0.529	0.923		0.08		1	8	0	2010	ENSG00000179826	ENSG00000179826
Alzheimer's Disease	C0002395	MRGPRX4	117196	Q96LA9	MAS related GPR family member X4	G-protein coupled receptor	ENSG00000179817	0.531	0.923		0.08		1	8	0	2010	ENSG00000179817	ENSG00000179817
Alzheimer's Disease	C0002395	GPR151	134391	Q8TDV0	G protein-coupled receptor 151	G-protein coupled receptor	ENSG00000173250	0.53	0.923	3.23e-08	0.08		1	8	0	2010	ENSG00000173250	ENSG00000173250
Alzheimer's Disease	C0002395	CSNK1D	1453	P48730	casein kinase 1 delta	Kinase	ENSG00000141551	0.65	0.615	0.99577	0.08		1	8	0	2000	ENSG00000141551	ENSG00000141551
Alzheimer's Disease	C0002395	PLB1	151056	Q6P1J6	phospholipase B1		ENSG00000163803	0.488	0.846	1.73e-72	0.08		1	8	0	2008	ENSG00000163803	ENSG00000163803
Alzheimer's Disease	C0002395	DBH	1621	P09172	dopamine beta-hydroxylase		ENSG00000123454	0.511	0.846	3.34e-10	0.08		0.875	8	4	2010	ENSG00000123454	ENSG00000123454
Alzheimer's Disease	C0002395	OXER1	165140	Q8TDS5	oxoeicosanoid receptor 1	G-protein coupled receptor	ENSG00000162881	0.529	0.923	7.32e-08	0.08		1	8	0	2010	ENSG00000162881	ENSG00000162881
Alzheimer's Disease	C0002395	DLST	1743	P36957	dihydrolipoamide S-succinyltransferase	Enzyme	ENSG00000119689	0.653	0.615	0.48474	0.08		0.875	8	0	1994	ENSG00000119689	ENSG00000119689
Alzheimer's Disease	C0002395	AGTR1	185	P30556	angiotensin II receptor type 1	G-protein coupled receptor	ENSG00000144891	0.423	0.846	0.00053161	0.08		1	8	0	2014	ENSG00000144891	ENSG00000144891
Alzheimer's Disease	C0002395	GPRC6A	222545	Q5T6X5	G protein-coupled receptor class C group 6 member A	G-protein coupled receptor	ENSG00000173612	0.526	0.923	5.59e-17	0.08		1	8	0	2010	ENSG00000173612	ENSG00000173612
Alzheimer's Disease	C0002395	NLRP1	22861	Q9C000	NLR family pyrin domain containing 1		ENSG00000091592	0.502	0.769	4.97e-19	0.08		1	8	2	1993	ENSG00000091592	ENSG00000091592
Alzheimer's Disease	C0002395	LPAR3	23566	Q9UBY5	lysophosphatidic acid receptor 3	G-protein coupled receptor	ENSG00000171517	0.509	0.923	0.67935	0.08		1	8	0	2010	ENSG00000171517	ENSG00000171517
Alzheimer's Disease	C0002395	MRGPRX1	259249	Q96LB2	MAS related GPR family member X1	G-protein coupled receptor	ENSG00000170255	0.531	0.923		0.08		1	8	0	2010	ENSG00000170255	ENSG00000170255
Alzheimer's Disease	C0002395	ANK1	286	P16157	ankyrin 1		ENSG00000029534	0.54	0.885	1	0.08		1	8	0	2014	ENSG00000029534	ENSG00000029534
Alzheimer's Disease	C0002395	HTT	3064	P42858	huntingtin		ENSG00000197386	0.548	0.654	1	0.08		1	8	0	1997	ENSG00000197386	ENSG00000197386
Alzheimer's Disease	C0002395	NRG1	3084	Q02297	neuregulin 1	Signaling	ENSG00000157168	0.464	0.885	0.99665	0.08		1	8	0	2003	ENSG00000157168	ENSG00000157168
Alzheimer's Disease	C0002395	HMGCR	3156	P04035	3-hydroxy-3-methylglutaryl-CoA reductase		ENSG00000113161	0.529	0.692	0.99861	0.08		1	8	2	2007	ENSG00000113161	ENSG00000113161
Alzheimer's Disease	C0002395	HSD11B1	3290	P28845	hydroxysteroid 11-beta dehydrogenase 1		ENSG00000117594	0.52	0.731	0.41696	0.08		1	8	1	2004	ENSG00000117594	ENSG00000117594
Alzheimer's Disease	C0002395	APLP1	333	P51693	amyloid beta precursor like protein 1	Enzyme modulator	ENSG00000105290	0.76	0.308	0.12235	0.08		1	8	0	1998	ENSG00000105290	ENSG00000105290
Alzheimer's Disease	C0002395	IL1RN	3557	P18510	interleukin 1 receptor antagonist		ENSG00000136689	0.373	0.923	0.030914	0.08		1	8	0	2004	ENSG00000136689	ENSG00000136689
Alzheimer's Disease	C0002395	IL13	3596	P35225	interleukin 13		ENSG00000169194	0.386	0.846	0.014426	0.08		1	8	0	2006	ENSG00000169194	ENSG00000169194
Alzheimer's Disease	C0002395	AR	367	P10275	androgen receptor	Nuclear receptor	ENSG00000169083	0.351	0.846	0.98837	0.08		1	8	0	2002	ENSG00000169083	ENSG00000169083
Alzheimer's Disease	C0002395	ACAT1	38	P24752	acetyl-CoA acetyltransferase 1	Enzyme	ENSG00000075239	0.538	0.692	9.85e-08	0.08		1	8	0	1998	ENSG00000075239	ENSG00000075239
Alzheimer's Disease	C0002395	LRP2	4036	P98164	LDL receptor related protein 2		ENSG00000081479	0.491	0.846	0.99999	0.08		1	8	1	2001	ENSG00000081479	ENSG00000081479
Alzheimer's Disease	C0002395	MIR155	406947		microRNA 155		ENSG00000283904	0.384	0.885		0.08		1	8	0	2015	ENSG00000283904	ENSG00000283904
Alzheimer's Disease	C0002395	VN1R17P	441931	Q8TDU5	vomeronasal 1 receptor 17 pseudogene		ENSG00000235818	0.529	0.923		0.08		1	8	0	2010	ENSG00000235818	ENSG00000235818
Alzheimer's Disease	C0002395	GPR166P	442206		G protein-coupled receptor 166 pseudogene		GPR166P	0.531	0.923		0.08		1	8	0	2010	GPR166P	GPR166P
Alzheimer's Disease	C0002395	NFIA	4774	Q12857	nuclear factor I A	Nucleic acid binding	ENSG00000162599	0.599	0.808	0.99959	0.08		1	8	0	2005	ENSG00000162599	ENSG00000162599
Alzheimer's Disease	C0002395	NFIB	4781	O00712	nuclear factor I B	Nucleic acid binding	ENSG00000147862	0.573	0.654	0.99861	0.08		1	8	0	2005	ENSG00000147862	ENSG00000147862
Alzheimer's Disease	C0002395	NFIX	4784	Q14938	nuclear factor I X	Nucleic acid binding	ENSG00000008441	0.547	0.769	0.99903	0.08		1	8	0	2005	ENSG00000008441	ENSG00000008441
Alzheimer's Disease	C0002395	NTRK1	4914	P04629	neurotrophic receptor tyrosine kinase 1	Kinase	ENSG00000198400	0.422	0.808	1.96e-06	0.08		1	8	2	1996	ENSG00000198400	ENSG00000198400
Alzheimer's Disease	C0002395	OGDH	4967	Q02218	oxoglutarate dehydrogenase		ENSG00000105953	0.653	0.538	0.99728	0.08		1	8	0	1994	ENSG00000105953	ENSG00000105953
Alzheimer's Disease	C0002395	PAEP	5047	P09466	progestagen associated endometrial protein	Enzyme	ENSG00000122133	0.43	0.846	3.11e-08	0.08		1	8	0	2015	ENSG00000122133	ENSG00000122133
Alzheimer's Disease	C0002395	GAL	51083	P22466	galanin and GMAP prepropeptide		ENSG00000069482	0.493	0.846	4.39e-06	0.08		1	8	0	1994	ENSG00000069482	ENSG00000069482
Alzheimer's Disease	C0002395	PLA2G4A	5321	P47712	phospholipase A2 group IVA	Enzyme	ENSG00000116711	0.496	0.846	5.98e-05	0.08		0.875	8	0	1999	ENSG00000116711	ENSG00000116711
Alzheimer's Disease	C0002395	PPID	5481	Q08752	peptidylprolyl isomerase D		ENSG00000171497	0.603	0.692	1.93e-09	0.08		1	8	0	2008	ENSG00000171497	ENSG00000171497
Alzheimer's Disease	C0002395	VPS35	55737	Q96QK1	VPS35 retromer complex component	Transporter	ENSG00000069329	0.656	0.5	0.96921	0.08		1	8	0	2005	ENSG00000069329	ENSG00000069329
Alzheimer's Disease	C0002395	PSENEN	55851	Q9NZ42	presenilin enhancer	gamma-secretase subunit	ENSG00000205155	24	0.695	0.423	0.87614	0.08		0.875	8	0	ENSG00000205155	2018
Alzheimer's Disease	C0002395	LGR6	59352	Q9HBX8	leucine rich repeat containing G protein-coupled receptor 6	G-protein coupled receptor	ENSG00000133067	0.502	0.923	2.94e-06	0.08		1	8	0	2010	ENSG00000133067	ENSG00000133067
Alzheimer's Disease	C0002395	REG1A	5967	P05451	regenerating family member 1 alpha		ENSG00000115386	0.467	0.846	1.35e-05	0.08		0.875	8	1	2000	ENSG00000115386	ENSG00000115386
Alzheimer's Disease	C0002395	SET	6418	Q01105	SET nuclear proto-oncogene	Enzyme modulator	ENSG00000119335	0.507	0.808	0.99597	0.08		1	8	0	2010	ENSG00000119335	ENSG00000119335
Alzheimer's Disease	C0002395	BLVRA	644	P53004	biliverdin reductase A	Enzyme	ENSG00000106605	0.663	0.423	0.00034786	0.08		1	8	0	2011	ENSG00000106605	ENSG00000106605
Alzheimer's Disease	C0002395	SOX2	6657	P48431	SRY-box transcription factor 2	Transcription factor	ENSG00000181449	0.405	0.808	0.70662	0.08		1	8	0	2016	ENSG00000181449	ENSG00000181449
Alzheimer's Disease	C0002395	STAT3	6774	P40763	signal transducer and activator of transcription 3	Nucleic acid binding	ENSG00000168610	0.32	0.923	1	0.08		1	8	0	2009	ENSG00000168610	ENSG00000168610
Alzheimer's Disease	C0002395	TFCP2	7024	Q12800	transcription factor CP2	Transcription factor	ENSG00000135457	0.65	0.385	3.58e-06	0.08		1	8	0	2000	ENSG00000135457	ENSG00000135457
Alzheimer's Disease	C0002395	XBP1	7494	P17861	X-box binding protein 1		ENSG00000100219	0.477	0.846	0.032014	0.08		1	8	0	2010	ENSG00000100219	ENSG00000100219
Alzheimer's Disease	C0002395	FZD4	8322	Q9ULV1	frizzled class receptor 4	G-protein coupled receptor	ENSG00000174804	0.49	0.923	0.96962	0.08		1	8	0	2010	ENSG00000174804	ENSG00000174804
Alzheimer's Disease	C0002395	C4B_2	100293534	P0C0L4;P0C0L5	complement component 4B (Chido blood group)	copy 2	C4B_2	31	0.67	0.731		0.07		0.571	7	0	C4B_2	1999
Alzheimer's Disease	C0002395	KAT5	10524	Q92993	lysine acetyltransferase 5		ENSG00000172977	0.534	0.769	0.088234	0.07		0.857	7	0	2009	ENSG00000172977	ENSG00000172977
Alzheimer's Disease	C0002395	OGA	10724	O60502	O-GlcNAcase		ENSG00000198408	0.534	0.731	0.96569	0.07		1	7	0	2014	ENSG00000198408	ENSG00000198408
Alzheimer's Disease	C0002395	CNTF	1270	P26441	ciliary neurotrophic factor		ENSG00000242689	0.561	0.615	2.34e-05	0.07		1	7	1	1997	ENSG00000242689	ENSG00000242689
Alzheimer's Disease	C0002395	RBM45	129831	Q8IUH3	RNA binding motif protein 45		ENSG00000155636	0.383	0.846	2.11e-10	0.07		1	7	0	1999	ENSG00000155636	ENSG00000155636
Alzheimer's Disease	C0002395	SLCO6A1	133482	Q86UG4	solute carrier organic anion transporter family member 6A1	Transporter	ENSG00000205359	0.412	0.885	2.88e-11	0.07		0.857	7	0	1999	ENSG00000205359	ENSG00000205359
Alzheimer's Disease	C0002395	CREBBP	1387	Q92793	CREB binding protein		ENSG00000005339	0.428	0.808	1	0.07		1	7	0	2006	ENSG00000005339	ENSG00000005339
Alzheimer's Disease	C0002395	ECE1	1889	P42892	endothelin converting enzyme 1	Enzyme	ENSG00000117298	0.541	0.769	0.95987	0.07		0.857	7	1	2004	ENSG00000117298	ENSG00000117298
Alzheimer's Disease	C0002395	FGF2	2247	P09038	fibroblast growth factor 2	Signaling	ENSG00000138685	0.383	0.923	0.0184	0.07		1	7	0	1990	ENSG00000138685	ENSG00000138685
Alzheimer's Disease	C0002395	ADNP	23394	Q9H2P0	activity dependent neuroprotector homeobox		ENSG00000101126	0.561	0.808	1	0.07		1	7	1	2015	ENSG00000101126	ENSG00000101126
Alzheimer's Disease	C0002395	FPR2	2358	P25090	formyl peptide receptor 2	G-protein coupled receptor	ENSG00000171049	0.547	0.769	0.40137	0.07		1	7	0	2001	ENSG00000171049	ENSG00000171049
Alzheimer's Disease	C0002395	CHMP2B	25978	Q9UQN3	charged multivesicular body protein 2B		ENSG00000083937	0.543	0.731	4.62e-06	0.07		1	7	0	2013	ENSG00000083937	ENSG00000083937
Alzheimer's Disease	C0002395	SGSM3	27352	Q96HU1	small G protein signaling modulator 3	Enzyme	ENSG00000100359	0.469	0.808	3.41e-15	0.07		1	7	1	2002	ENSG00000100359	ENSG00000100359
Alzheimer's Disease	C0002395	GRIA1	2890	P42261	glutamate ionotropic receptor AMPA type subunit 1	Ion channel	ENSG00000155511	0.57	0.577	0.99869	0.07		1	7	0	1994	ENSG00000155511	ENSG00000155511
Alzheimer's Disease	C0002395	GRIA2	2891	P42262	glutamate ionotropic receptor AMPA type subunit 2	Ion channel	ENSG00000120251	0.573	0.692	0.99916	0.07		1	7	0	2004	ENSG00000120251	ENSG00000120251
Alzheimer's Disease	C0002395	CTNNA3	29119	Q9UI47	catenin alpha 3	Cellular structure	ENSG00000183230	0.612	0.692	1.02e-12	0.07		1	7	3	2003	ENSG00000183230	ENSG00000183230
Alzheimer's Disease	C0002395	GSTM1	2944	P09488	glutathione S-transferase mu 1		ENSG00000134184	0.38	0.923	0.0020641	0.07		0.714	7	0	1995	ENSG00000134184	ENSG00000134184
Alzheimer's Disease	C0002395	KCNIP3	30818	Q9Y2W7	potassium voltage-gated channel interacting protein 3	Ion channel	ENSG00000115041	0.626	0.654	0.037604	0.07		1	7	0	1998	ENSG00000115041	ENSG00000115041
Alzheimer's Disease	C0002395	HIF1A	3091	Q16665	hypoxia inducible factor 1 subunit alpha	Transcription factor	ENSG00000100644	0.327	0.923	0.9777	0.07		1	7	0	2009	ENSG00000100644	ENSG00000100644
Alzheimer's Disease	C0002395	APBA1	320	Q02410	amyloid beta precursor protein binding family A member 1	Transporter	ENSG00000107282	0.743	0.346	0.53701	0.07		1	7	0	1998	ENSG00000107282	ENSG00000107282
Alzheimer's Disease	C0002395	HP	3240	P00738	haptoglobin	Enzyme	ENSG00000257017	0.412	0.885	1.74e-05	0.07		0.857	7	0	1984	ENSG00000257017	ENSG00000257017
Alzheimer's Disease	C0002395	APCS	325	P02743	amyloid P component	serum	ENSG00000132703	141	0.531	0.808	0.031714	0.07		1	7	0	ENSG00000132703	2018
Alzheimer's Disease	C0002395	ICAM1	3383	P05362	intercellular adhesion molecule 1		ENSG00000090339	0.364	0.962	0.035295	0.07		0.429	7	1	2003	ENSG00000090339	ENSG00000090339
Alzheimer's Disease	C0002395	HSD17B13	345275	Q7Z5P4	hydroxysteroid 17-beta dehydrogenase 13		ENSG00000170509	0.623	0.538	2.74e-05	0.07		1	7	0	2002	ENSG00000170509	ENSG00000170509
Alzheimer's Disease	C0002395	APRT	353	P07741	adenine phosphoribosyltransferase		ENSG00000198931	0.423	0.846	5.45e-13	0.07		1	7	0	2011	ENSG00000198931	ENSG00000198931
Alzheimer's Disease	C0002395	GSTK1	373156	Q9Y2Q3	glutathione S-transferase kappa 1		ENSG00000197448	0.412	0.885	1.94e-06	0.07		0.857	7	0	1999	ENSG00000197448	ENSG00000197448
Alzheimer's Disease	C0002395	KLC1	3831	Q07866	kinesin light chain 1		ENSG00000126214	0.695	0.385	0.37095	0.07		1	7	3	2004	ENSG00000126214	ENSG00000126214
Alzheimer's Disease	C0002395	LBP	3929	P18428	lipopolysaccharide binding protein		ENSG00000129988	0.525	0.808	4.19e-15	0.07		1	7	0	2000	ENSG00000129988	ENSG00000129988
Alzheimer's Disease	C0002395	MIR206	406989		microRNA 206		ENSG00000207604	0.477	0.846		0.07		1	7	0	2012	ENSG00000207604	ENSG00000207604
Alzheimer's Disease	C0002395	MFAP1	4236	P55081	microfibril associated protein 1	Extracellular structure	ENSG00000140259	0.431	0.846	0.79602	0.07		1	7	0	2011	ENSG00000140259	ENSG00000140259
Alzheimer's Disease	C0002395	MMP3	4314	P08254	matrix metallopeptidase 3	Enzyme	ENSG00000149968	0.408	0.885	5.74e-15	0.07		0.714	7	3	2004	ENSG00000149968	ENSG00000149968
Alzheimer's Disease	C0002395	COX1	4512	P00395	cytochrome c oxidase subunit I	Enzyme	COX1	0.441	0.885		0.07		1	7	0	1997	COX1	COX1
Alzheimer's Disease	C0002395	NFKB1	4790	P19838	nuclear factor kappa B subunit 1	Transcription factor	ENSG00000109320	0.396	0.923	1	0.07		1	7	0	1995	ENSG00000109320	ENSG00000109320
Alzheimer's Disease	C0002395	NOTCH1	4851	P46531	notch receptor 1		ENSG00000148400	0.369	0.885	1	0.07		1	7	0	1998	ENSG00000148400	ENSG00000148400
Alzheimer's Disease	C0002395	NTF3	4908	P20783	neurotrophin 3	Signaling	ENSG00000185652	0.519	0.808	0.93201	0.07		1	7	4	1991	ENSG00000185652	ENSG00000185652
Alzheimer's Disease	C0002395	PAWR	5074	Q96IZ0	pro-apoptotic WT1 regulator		ENSG00000177425	0.542	0.846	0.089515	0.07		1	7	0	1998	ENSG00000177425	ENSG00000177425
Alzheimer's Disease	C0002395	SERPINA1	5265	P01009	serpin family A member 1	Enzyme modulator	ENSG00000197249	0.41	0.923	6.85e-08	0.07		1	7	0	1996	ENSG00000197249	ENSG00000197249
Alzheimer's Disease	C0002395	GSAP	54103	A4D1B5	gamma-secretase activating protein		ENSG00000186088	0.751	0.346	2.55e-23	0.07		1	7	1	2010	ENSG00000186088	ENSG00000186088
Alzheimer's Disease	C0002395	TMEM106B	54664	Q9NUM4	transmembrane protein 106B		ENSG00000106460	0.59	0.462	0.32576	0.07		1	7	1	2014	ENSG00000106460	ENSG00000106460
Alzheimer's Disease	C0002395	ST3GAL4	6484	Q11206	ST3 beta-galactoside alpha-2	3-sialyltransferase 4	ENSG00000110080	115	0.588	0.692	0.039802	0.07		1	7	0	ENSG00000110080	2019
Alzheimer's Disease	C0002395	BRCA1	672	P38398	BRCA1 DNA repair associated	Enzyme	ENSG00000012048	0.367	0.923	9.22e-29	0.07		1	7	0	2007	ENSG00000012048	ENSG00000012048
Alzheimer's Disease	C0002395	TFRC	7037	P02786	transferrin receptor	Enzyme	ENSG00000072274	0.437	0.885	6.99e-05	0.07		1	7	0	2014	ENSG00000072274	ENSG00000072274
Alzheimer's Disease	C0002395	TNFRSF1A	7132	P19438	TNF receptor superfamily member 1A		ENSG00000067182	0.409	0.923	0.9949	0.07		1	7	0	2007	ENSG00000067182	ENSG00000067182
Alzheimer's Disease	C0002395	C4A	720	P0C0L4;P0C0L5	complement C4A (Rodgers blood group)	Enzyme modulator	ENSG00000244731	0.563	0.769	1.54e-11	0.07		0.571	7	0	1984	ENSG00000244731	ENSG00000244731
Alzheimer's Disease	C0002395	C4B	721	P0C0L4;P0C0L5	complement C4B (Chido blood group)	Enzyme modulator	ENSG00000224389	0.603	0.808	0.83464	0.07		0.571	7	0	1984	ENSG00000224389	ENSG00000224389
Alzheimer's Disease	C0002395	DHRS11	79154	Q6UWP2	dehydrogenase/reductase 11	Enzyme	ENSG00000278535	0.653	0.423	2.24e-06	0.07		1	7	0	2002	ENSG00000278535	ENSG00000278535
Alzheimer's Disease	C0002395	PLA2G6	8398	O60733	phospholipase A2 group VI	Enzyme modulator	ENSG00000184381	0.476	0.846	2.48e-10	0.07		1	7	0	1999	ENSG00000184381	ENSG00000184381
Alzheimer's Disease	C0002395	TTBK1	84630	Q5TCY1	tau tubulin kinase 1	Kinase	ENSG00000146216	0.792	0.231	0.99967	0.07		1	7	3	2006	ENSG00000146216	ENSG00000146216
Alzheimer's Disease	C0002395	RIPK1	8737	Q13546	receptor interacting serine/threonine kinase 1	Kinase	ENSG00000137275	0.479	0.769	0.0079441	0.07		1	7	0	2017	ENSG00000137275	ENSG00000137275
Alzheimer's Disease	C0002395	ABCG2	9429	Q9UNQ0	ATP binding cassette subfamily G member 2 (Junior blood group)	Transporter	ENSG00000118777	0.419	0.885	2.1e-32	0.07		1	7	1	2008	ENSG00000118777	ENSG00000118777
Alzheimer's Disease	C0002395	EIF2AK3	9451	Q9NZJ5	eukaryotic translation initiation factor 2 alpha kinase 3	Kinase	ENSG00000172071	0.501	0.808	0.0027603	0.07		1	7	1	2013	ENSG00000172071	ENSG00000172071
Alzheimer's Disease	C0002395	CD44	960	P16070	CD44 molecule (Indian blood group)		ENSG00000026508	0.363	0.962	2.45e-07	0.07		1	7	1	1995	ENSG00000026508	ENSG00000026508
Alzheimer's Disease	C0002395	ABCG1	9619	P45844	ATP binding cassette subfamily G member 1	Transporter	ENSG00000160179	0.56	0.692	0.11182	0.07		1	7	0	2007	ENSG00000160179	ENSG00000160179
Alzheimer's Disease	C0002395	PPIF	10105	P30405	peptidylprolyl isomerase F		ENSG00000108179	0.593	0.692	0.0019919	0.06		1	6	0	2011	ENSG00000108179	ENSG00000108179
Alzheimer's Disease	C0002395	C1D	10438	Q13901	C1D nuclear receptor corepressor	Transcription factor	ENSG00000197223	0.67	0.462	0.03411	0.06		1	6	0	2000	ENSG00000197223	ENSG00000197223
Alzheimer's Disease	C0002395	TMED10	10972	P49755	transmembrane p24 trafficking protein 10	Transporter	ENSG00000170348	0.659	0.615	0.86011	0.06		1	6	1	2008	ENSG00000170348	ENSG00000170348
Alzheimer's Disease	C0002395	KLK8	11202	O60259	kallikrein related peptidase 8	Enzyme	ENSG00000129455	0.636	0.615	8.85e-05	0.06		1	6	0	2001	ENSG00000129455	ENSG00000129455
Alzheimer's Disease	C0002395	CPOX	1371	P36551	coproporphyrinogen oxidase	Enzyme	ENSG00000080819	0.488	0.846	0.17152	0.06		0.833	6	0	1998	ENSG00000080819	ENSG00000080819
Alzheimer's Disease	C0002395	CRHR1	1394	P34998	corticotropin releasing hormone receptor 1		ENSG00000120088	0.517	0.769	3.79e-05	0.06		1	6	1	2008	ENSG00000120088	ENSG00000120088
Alzheimer's Disease	C0002395	CSF3	1440	P09919	colony stimulating factor 3		ENSG00000108342	0.377	0.885	0.38046	0.06		1	6	0	2010	ENSG00000108342	ENSG00000108342
Alzheimer's Disease	C0002395	PDIK1L	149420	Q8N165	PDLIM1 interacting kinase 1 like	Kinase	ENSG00000175087	0.534	0.769	0.26436	0.06		1	6	0	2000	ENSG00000175087	ENSG00000175087
Alzheimer's Disease	C0002395	CX3CR1	1524	P49238	C-X3-C motif chemokine receptor 1	G-protein coupled receptor	ENSG00000168329	0.457	0.885	0.061371	0.06		1	6	0	2011	ENSG00000168329	ENSG00000168329
Alzheimer's Disease	C0002395	CYP3A4	1576	P08684	cytochrome P450 family 3 subfamily A member 4	Enzyme	ENSG00000160868	0.462	0.885	5.8e-11	0.06		1	6	0	2005	ENSG00000160868	ENSG00000160868
Alzheimer's Disease	C0002395	MARK2	2011	Q7KZI7	microtubule affinity regulating kinase 2	Kinase	ENSG00000072518	0.555	0.692	0.99999	0.06		1	6	1	2007	ENSG00000072518	ENSG00000072518
Alzheimer's Disease	C0002395	FGF1	2246	P05230	fibroblast growth factor 1	Signaling	ENSG00000113578	0.507	0.846	0.44406	0.06		0.833	6	1	1994	ENSG00000113578	ENSG00000113578
Alzheimer's Disease	C0002395	FKBP4	2288	Q02790	FKBP prolyl isomerase 4	Enzyme	ENSG00000004478	0.532	0.769	0.15539	0.06		1	6	0	2008	ENSG00000004478	ENSG00000004478
Alzheimer's Disease	C0002395	FKBP5	2289	Q13451	FKBP prolyl isomerase 5	Enzyme	ENSG00000096060	0.524	0.769	0.73393	0.06		1	6	1	2008	ENSG00000096060	ENSG00000096060
Alzheimer's Disease	C0002395	FOXO3	2309	O43524	forkhead box O3		ENSG00000118689	0.431	0.808	0.98806	0.06		1	6	0	2013	ENSG00000118689	ENSG00000118689
Alzheimer's Disease	C0002395	FLT1	2321	P17948	fms related receptor tyrosine kinase 1	Kinase	ENSG00000102755	0.419	0.846	0.99983	0.06		1	6	0	2016	ENSG00000102755	ENSG00000102755
Alzheimer's Disease	C0002395	FUS	2521	P35637	FUS RNA binding protein	Nucleic acid binding	ENSG00000089280	0.47	0.846	0.9993	0.06		1	6	0	2015	ENSG00000089280	ENSG00000089280
Alzheimer's Disease	C0002395	GJA1	2697	P17302	gap junction protein alpha 1	Cell-cell junction	ENSG00000152661	0.393	0.885	0.15523	0.06		0.833	6	0	2012	ENSG00000152661	ENSG00000152661
Alzheimer's Disease	C0002395	ANPEP	290	P15144	alanyl aminopeptidase	membrane	ENSG00000166825	280	0.462	0.769	3.75e-09	0.06		1	6	0	ENSG00000166825	2020
Alzheimer's Disease	C0002395	GRIN2A	2903	Q12879	glutamate ionotropic receptor NMDA type subunit 2A	Ion channel	ENSG00000183454	0.522	0.808	0.99998	0.06		1	6	0	2002	ENSG00000183454	ENSG00000183454
Alzheimer's Disease	C0002395	GSTP1	2950	P09211	glutathione S-transferase pi 1		ENSG00000084207	0.383	0.923	0.014155	0.06		1	6	2	2004	ENSG00000084207	ENSG00000084207
Alzheimer's Disease	C0002395	HMGA1	3159	P17096	high mobility group AT-hook 1	Nucleic acid binding	ENSG00000137309	0.494	0.769	0.83209	0.06		1	6	0	2003	ENSG00000137309	ENSG00000137309
Alzheimer's Disease	C0002395	HSPA1A	3303	P0DMV8;P0DMV9	heat shock protein family A (Hsp70) member 1A		ENSG00000204389	0.486	0.769	0.030228	0.06		1	6	0	1993	ENSG00000204389	ENSG00000204389
Alzheimer's Disease	C0002395	IFNB1	3456	P01574	interferon beta 1		ENSG00000171855	0.421	0.846		0.06		1	6	0	2014	ENSG00000171855	ENSG00000171855
Alzheimer's Disease	C0002395	IGFBP3	3486	P17936	insulin like growth factor binding protein 3	Enzyme modulator	ENSG00000146674	0.439	0.808	0.91029	0.06		1	6	0	2002	ENSG00000146674	ENSG00000146674
Alzheimer's Disease	C0002395	CXCL10	3627	P02778	C-X-C motif chemokine ligand 10	Signaling	ENSG00000169245	0.378	0.885	0.36865	0.06		0.833	6	0	2006	ENSG00000169245	ENSG00000169245
Alzheimer's Disease	C0002395	MIR29C	407026		microRNA 29c		ENSG00000284214	0.496	0.808		0.06		0.833	6	0	2015	ENSG00000284214	ENSG00000284214
Alzheimer's Disease	C0002395	MARK1	4139	Q9P0L2	microtubule affinity regulating kinase 1	Kinase	ENSG00000116141	0.663	0.577	0.60045	0.06		1	6	0	2011	ENSG00000116141	ENSG00000116141
Alzheimer's Disease	C0002395	MEFV	4210	O15553	MEFV innate immuity regulator	pyrin	ENSG00000103313	410	0.44	0.885	1.02e-14	0.06		1	6	1	ENSG00000103313	2019
Alzheimer's Disease	C0002395	MIF	4282	P14174	macrophage migration inhibitory factor		ENSG00000240972	0.412	0.885	0.012262	0.06		0.833	6	0	2004	ENSG00000240972	ENSG00000240972
Alzheimer's Disease	C0002395	MYC	4609	P01106	MYC proto-oncogene	bHLH transcription factor	ENSG00000136997	821	0.344	0.923	0.99801	0.06		1	6	0	ENSG00000136997	2018
Alzheimer's Disease	C0002395	SLC11A2	4891	P49281	solute carrier family 11 member 2	Transporter	ENSG00000110911	0.566	0.769	0.0066528	0.06		0.833	6	1	2005	ENSG00000110911	ENSG00000110911
Alzheimer's Disease	C0002395	PHF1	5252	O43189	PHD finger protein 1	Nucleic acid binding	ENSG00000112511	0.691	0.346	0.99956	0.06		1	6	0	1994	ENSG00000112511	ENSG00000112511
Alzheimer's Disease	C0002395	PLA2G2A	5320	P14555	phospholipase A2 group IIA	Enzyme	ENSG00000188257	0.488	0.808	0.097278	0.06		1	6	0	1999	ENSG00000188257	ENSG00000188257
Alzheimer's Disease	C0002395	PON2	5445	Q15165	paraoxonase 2		ENSG00000105854	0.566	0.808	5.44e-05	0.06		0.833	6	1	2002	ENSG00000105854	ENSG00000105854
Alzheimer's Disease	C0002395	PREP	5550	P48147	prolyl endopeptidase	Enzyme	ENSG00000085377	0.576	0.731	0.08025	0.06		1	6	0	2001	ENSG00000085377	ENSG00000085377
Alzheimer's Disease	C0002395	SLC17A7	57030	Q9P2U7	solute carrier family 17 member 7	Transporter	ENSG00000104888	0.636	0.308	0.99988	0.06		0.833	6	0	2011	ENSG00000104888	ENSG00000104888
Alzheimer's Disease	C0002395	S100A1	6271	P23297	S100 calcium binding protein A1	Calcium-binding protein	ENSG00000160678	0.421	0.846	0.0060044	0.06		1	6	0	1996	ENSG00000160678	ENSG00000160678
Alzheimer's Disease	C0002395	SP1	6667	P08047	Sp1 transcription factor	Nucleic acid binding	ENSG00000185591	0.493	0.769	0.99997	0.06		1	6	0	2004	ENSG00000185591	ENSG00000185591
Alzheimer's Disease	C0002395	SREBF2	6721	Q12772	sterol regulatory element binding transcription factor 2		ENSG00000198911	0.566	0.577	0.20734	0.06		1	6	0	2012	ENSG00000198911	ENSG00000198911
Alzheimer's Disease	C0002395	SYK	6850	P43405	spleen associated tyrosine kinase	Kinase	ENSG00000165025	0.475	0.808	0.99986	0.06		1	6	0	2015	ENSG00000165025	ENSG00000165025
Alzheimer's Disease	C0002395	C5AR1	728	P21730	complement C5a receptor 1	G-protein coupled receptor	ENSG00000197405	0.513	0.808	0.40249	0.06		1	6	0	2003	ENSG00000197405	ENSG00000197405
Alzheimer's Disease	C0002395	VCAM1	7412	P19320	vascular cell adhesion molecule 1		ENSG00000162692	0.422	0.808	0.79791	0.06		1	6	0	2007	ENSG00000162692	ENSG00000162692
Alzheimer's Disease	C0002395	CALB2	794	P22676	calbindin 2	Calcium-binding protein	ENSG00000172137	0.545	0.692	4.54e-07	0.06		1	6	0	2010	ENSG00000172137	ENSG00000172137
Alzheimer's Disease	C0002395	CAST	831	P20810	calpastatin		ENSG00000153113	0.541	0.846	4.12e-12	0.06		1	6	0	2002	ENSG00000153113	ENSG00000153113
Alzheimer's Disease	C0002395	SHANK3	85358	Q9BYB0	SH3 and multiple ankyrin repeat domains 3		ENSG00000251322	0.55	0.731	1	0.06		1	6	0	2010	ENSG00000251322	ENSG00000251322
Alzheimer's Disease	C0002395	CH25H	9023	O95992	cholesterol 25-hydroxylase	Enzyme	ENSG00000138135	0.663	0.577	0.2272	0.06		1	6	0	2004	ENSG00000138135	ENSG00000138135
Alzheimer's Disease	C0002395	XPR1	9213	Q9UBH6	xenotropic and polytropic retrovirus receptor 1	Transporter	ENSG00000143324	0.488	0.731	0.99999	0.06		1	6	0	2005	ENSG00000143324	ENSG00000143324
Alzheimer's Disease	C0002395	COX5A	9377	P20674	cytochrome c oxidase subunit 5A	Enzyme	ENSG00000178741	0.515	0.846	0.49407	0.06		0.833	6	0	1998	ENSG00000178741	ENSG00000178741
Alzheimer's Disease	C0002395	CD40LG	959	P29965	CD40 ligand	Signaling	ENSG00000102245	0.414	0.846	0.72079	0.06		1	6	0	2003	ENSG00000102245	ENSG00000102245
Alzheimer's Disease	C0002395	CDC42	998	P60953	cell division cycle 42	Enzyme modulator	ENSG00000070831	0.458	0.846	0.78728	0.06		1	6	0	2000	ENSG00000070831	ENSG00000070831
Alzheimer's Disease	C0002395	NAT2	10	P11245	N-acetyltransferase 2	Enzyme	ENSG00000156006	0.451	0.885	3.27e-06	0.05		1	5	0	1999	ENSG00000156006	ENSG00000156006
Alzheimer's Disease	C0002395	RANBP9	10048	Q96S59	RAN binding protein 9	Transporter	ENSG00000010017	0.716	0.385	0.99999	0.05		1	5	0	2009	ENSG00000010017	ENSG00000010017
Alzheimer's Disease	C0002395	ABCC9	10060	O60706	ATP binding cassette subfamily C member 9	Transporter	ENSG00000069431	0.552	0.692	9.35e-09	0.05		1	5	1	2015	ENSG00000069431	ENSG00000069431
Alzheimer's Disease	C0002395	PGR-AS1	101054525		PGR antisense RNA 1		ENSG00000282728	0.514	0.808		0.05		1	5	0	2009	ENSG00000282728	ENSG00000282728
Alzheimer's Disease	C0002395	RIDA	10247	P52758	reactive intermediate imine deaminase A homolog		ENSG00000132541	0.606	0.769	0.067892	0.05		0.8	5	0	2000	ENSG00000132541	ENSG00000132541
Alzheimer's Disease	C0002395	TUBA1B	10376	P68363	tubulin alpha 1b	Cellular structure	ENSG00000123416	0.568	0.692	0.96767	0.05		1	5	0	1989	ENSG00000123416	ENSG00000123416
Alzheimer's Disease	C0002395	LINC02210-CRHR1	104909134	P34998	LINC02210-CRHR1 readthrough		ENSG00000263715	0.57	0.692		0.05		1	5	2	2008	ENSG00000263715	ENSG00000263715
Alzheimer's Disease	C0002395	CEBPB	1051	P17676	CCAAT enhancer binding protein beta	Transcription factor	ENSG00000172216	0.508	0.731	0.35809	0.05		1	5	0	2012	ENSG00000172216	ENSG00000172216
Alzheimer's Disease	C0002395	CEBPD	1052	P49716	CCAAT enhancer binding protein delta	Transcription factor	ENSG00000221869	0.57	0.769	0.61219	0.05		1	5	0	2004	ENSG00000221869	ENSG00000221869
Alzheimer's Disease	C0002395	TXNIP	10628	Q9H3M7	thioredoxin interacting protein		ENSG00000265972	0.49	0.731	0.15918	0.05		1	5	0	2018	ENSG00000265972	ENSG00000265972
Alzheimer's Disease	C0002395	NES	10763	P48681	nestin		ENSG00000132688	0.45	0.808	1.62e-06	0.05		1	5	0	2008	ENSG00000132688	ENSG00000132688
Alzheimer's Disease	C0002395	CPLX1	10815	O14810	complexin 1		ENSG00000168993	0.576	0.654	0.82499	0.05		1	5	0	2015	ENSG00000168993	ENSG00000168993
Alzheimer's Disease	C0002395	GSTO2	119391	Q9H4Y5	glutathione S-transferase omega 2		ENSG00000065621	0.631	0.692	2.61e-09	0.05		0.6	5	1	2003	ENSG00000065621	ENSG00000065621
Alzheimer's Disease	C0002395	CNR1	1268	P21554	cannabinoid receptor 1	G-protein coupled receptor	ENSG00000118432	0.446	0.808	0.50652	0.05		1	5	0	1999	ENSG00000118432	ENSG00000118432
Alzheimer's Disease	C0002395	BPIFA2	140683	Q96DR5	BPI fold containing family A member 2		ENSG00000131050	0.608	0.808	8.01e-07	0.05		0.8	5	0	2000	ENSG00000131050	ENSG00000131050
Alzheimer's Disease	C0002395	CRYAB	1410	P02511	crystallin alpha B		ENSG00000109846	0.515	0.731	0.02247	0.05		1	5	0	2003	ENSG00000109846	ENSG00000109846
Alzheimer's Disease	C0002395	PWAR1	145624		Prader Willi/Angelman region RNA 1		ENSG00000279050	0.49	0.769		0.05		1	5	0	2007	ENSG00000279050	ENSG00000279050
Alzheimer's Disease	C0002395	CCN2	1490	P29279	cellular communication network factor 2	Signaling	ENSG00000118523	0.399	0.846	0.00050202	0.05		1	5	0	1999	ENSG00000118523	ENSG00000118523
Alzheimer's Disease	C0002395	ADRB2	154	P07550	adrenoceptor beta 2	G-protein coupled receptor	ENSG00000169252	0.442	0.923	0.52545	0.05		1	5	0	2008	ENSG00000169252	ENSG00000169252
Alzheimer's Disease	C0002395	DAB1	1600	O75553	DAB adaptor protein 1	Signaling	ENSG00000173406	0.626	0.615	0.99915	0.05		1	5	0	2011	ENSG00000173406	ENSG00000173406
Alzheimer's Disease	C0002395	DECR1	1666	Q16698	2	4-dienoyl-CoA reductase 1	ENSG00000104325	399	0.426	0.885	4.47e-14	0.05		1	5	1	ENSG00000104325	2012
Alzheimer's Disease	C0002395	NQO1	1728	P15559	NAD(P)H quinone dehydrogenase 1		ENSG00000181019	0.434	0.885	1.19e-09	0.05		1	5	0	2006	ENSG00000181019	ENSG00000181019
Alzheimer's Disease	C0002395	DLD	1738	P09622	dihydrolipoamide dehydrogenase	Enzyme	ENSG00000091140	0.517	0.769	0.0095142	0.05		1	5	0	1996	ENSG00000091140	ENSG00000091140
Alzheimer's Disease	C0002395	DNAH8	1769	Q96JB1	dynein axonemal heavy chain 8	Enzyme	ENSG00000124721	0.556	0.731	1.15e-60	0.05		1	5	0	2017	ENSG00000124721	ENSG00000124721
Alzheimer's Disease	C0002395	EDN1	1906	P05305	endothelin 1	Signaling	ENSG00000078401	0.38	0.846	0.45504	0.05		1	5	0	2012	ENSG00000078401	ENSG00000078401
Alzheimer's Disease	C0002395	EEF2	1938	P13639	eukaryotic translation elongation factor 2	Enzyme	ENSG00000167658	0.599	0.731	0.99995	0.05		1	5	0	1992	ENSG00000167658	ENSG00000167658
Alzheimer's Disease	C0002395	EGFR	1956	P00533	epidermal growth factor receptor	Kinase	ENSG00000146648	0.295	0.885	0.36837	0.05		1	5	2	2012	ENSG00000146648	ENSG00000146648
Alzheimer's Disease	C0002395	ELANE	1991	P08246	elastase	neutrophil expressed	ENSG00000197561	346	0.447	0.846	0.0012274	0.05		1	5	0	ENSG00000197561	2017
Alzheimer's Disease	C0002395	ELAVL2	1993	Q12926	ELAV like RNA binding protein 2		ENSG00000107105	0.486	0.808	0.99514	0.05		1	5	0	2018	ENSG00000107105	ENSG00000107105
Alzheimer's Disease	C0002395	EPHA4	2043	P54764	EPH receptor A4	Kinase	ENSG00000116106	0.566	0.846	1	0.05		1	5	0	2017	ENSG00000116106	ENSG00000116106
Alzheimer's Disease	C0002395	ETS2	2114	P15036	ETS proto-oncogene 2	transcription factor	ENSG00000157557	115	0.548	0.808	0.99888	0.05		0.8	5	0	ENSG00000157557	2014
Alzheimer's Disease	C0002395	F2R	2149	P25116	coagulation factor II thrombin receptor	G-protein coupled receptor	ENSG00000181104	0.444	0.846	0.0084678	0.05		1	5	0	2007	ENSG00000181104	ENSG00000181104
Alzheimer's Disease	C0002395	SYNM	23336	O15061	synemin		ENSG00000182253	0.575	0.731	3.03e-24	0.05		1	5	0	2014	ENSG00000182253	ENSG00000182253
Alzheimer's Disease	C0002395	FN1	2335	P02751	fibronectin 1	Signaling	ENSG00000115414	0.365	0.962	0.0014045	0.05		1	5	0	1995	ENSG00000115414	ENSG00000115414
Alzheimer's Disease	C0002395	FOS	2353	P01100	Fos proto-oncogene	AP-1 transcription factor subunit	ENSG00000170345	528	0.411	0.885	0.26176	0.05		0.6	5	0	ENSG00000170345	2013
Alzheimer's Disease	C0002395	ABCA4	24	P78363	ATP binding cassette subfamily A member 4	Transporter	ENSG00000198691	0.493	0.769	5.35e-48	0.05		1	5	0	2006	ENSG00000198691	ENSG00000198691
Alzheimer's Disease	C0002395	GDF2	2658	Q9UK05	growth differentiation factor 2	Signaling	ENSG00000263761	0.529	0.731	0.0024656	0.05		1	5	0	2017	ENSG00000263761	ENSG00000263761
Alzheimer's Disease	C0002395	GH1	2688	P01241	growth hormone 1	Signaling	ENSG00000259384	0.373	0.923	0.030057	0.05		0.8	5	1	2000	ENSG00000259384	ENSG00000259384
Alzheimer's Disease	C0002395	TMEM97	27346	Q5BJF2	transmembrane protein 97	Enzyme	ENSG00000109084	0.604	0.615	0.00031267	0.05		1	5	0	2017	ENSG00000109084	ENSG00000109084
Alzheimer's Disease	C0002395	HTRA2	27429	O43464	HtrA serine peptidase 2		ENSG00000115317	0.542	0.692	0.0035755	0.05		1	5	2	2004	ENSG00000115317	ENSG00000115317
Alzheimer's Disease	C0002395	GLUL	2752	P15104	glutamate-ammonia ligase	Enzyme	ENSG00000135821	0.513	0.731	0.9957	0.05		1	5	0	2002	ENSG00000135821	ENSG00000135821
Alzheimer's Disease	C0002395	GPR3	2827	P46089	G protein-coupled receptor 3	G-protein coupled receptor	ENSG00000181773	0.743	0.5	0.00026263	0.05		1	5	0	2013	ENSG00000181773	ENSG00000181773
Alzheimer's Disease	C0002395	TMED10P1	286102		transmembrane p24 trafficking protein 10 pseudogene 1		ENSG00000254618	0.663	0.615		0.05		1	5	0	2008	ENSG00000254618	ENSG00000254618
Alzheimer's Disease	C0002395	GRK5	2869	P34947	G protein-coupled receptor kinase 5	Kinase	ENSG00000198873	0.588	0.769	0.67567	0.05		0.8	5	1	2006	ENSG00000198873	ENSG00000198873
Alzheimer's Disease	C0002395	GRM2	2912	Q14416	glutamate metabotropic receptor 2	G-protein coupled receptor	ENSG00000164082	0.582	0.577	0.12019	0.05		1	5	0	2007	ENSG00000164082	ENSG00000164082
Alzheimer's Disease	C0002395	GSTT1	2952	P30711	glutathione S-transferase theta 1		GSTT1	0.393	0.923	0.00014834	0.05		0.8	5	0	1999	GSTT1	GSTT1
Alzheimer's Disease	C0002395	EEF2K	29904	O00418	eukaryotic elongation factor 2 kinase	Kinase	ENSG00000103319	0.641	0.385	8.36e-20	0.05		1	5	0	2005	ENSG00000103319	ENSG00000103319
Alzheimer's Disease	C0002395	HLA-A	3105	P04439	major histocompatibility complex	class I	ENSG00000206503		672	0.37	0.846	0.0013299	0.05		1	5	ENSG00000206503	1980
Alzheimer's Disease	C0002395	HMGB1	3146	P09429	high mobility group box 1	Nucleic acid binding	ENSG00000189403	0.368	0.923	0.82035	0.05		1	5	0	2003	ENSG00000189403	ENSG00000189403
Alzheimer's Disease	C0002395	HSPA1B	3304	P0DMV8;P0DMV9	heat shock protein family A (Hsp70) member 1B		ENSG00000204388	0.474	0.808	0.0053464	0.05		1	5	0	1993	ENSG00000204388	ENSG00000204388
Alzheimer's Disease	C0002395	HSPA5	3309	P11021	heat shock protein family A (Hsp70) member 5		ENSG00000044574	0.434	0.885	0.77341	0.05		1	5	2	1999	ENSG00000044574	ENSG00000044574
Alzheimer's Disease	C0002395	HSPA8	3312	P11142	heat shock protein family A (Hsp70) member 8		ENSG00000109971	0.553	0.808	0.99863	0.05		1	5	0	2010	ENSG00000109971	ENSG00000109971
Alzheimer's Disease	C0002395	PWAR4	347745		Prader Willi/Angelman region RNA 4		PWAR4	0.573	0.769		0.05		1	5	0	1998	PWAR4	PWAR4
Alzheimer's Disease	C0002395	IGFBP2	3485	P18065	insulin like growth factor binding protein 2	Enzyme modulator	ENSG00000115457	0.478	0.769	0.11898	0.05		1	5	0	2017	ENSG00000115457	ENSG00000115457
Alzheimer's Disease	C0002395	MIR137	406928		microRNA 137		ENSG00000284202	0.513	0.846		0.05		0.8	5	0	2012	ENSG00000284202	ENSG00000284202
Alzheimer's Disease	C0002395	MIR21	406991		microRNA 21		ENSG00000284190	0.363	0.846		0.05		1	5	0	2015	ENSG00000284190	ENSG00000284190
Alzheimer's Disease	C0002395	MIR212	406994		microRNA 212		ENSG00000267195	0.535	0.808		0.05		1	5	0	2011	ENSG00000267195	ENSG00000267195
Alzheimer's Disease	C0002395	MIR29B1	407024		microRNA 29b-1		ENSG00000283797	0.485	0.846		0.05		1	5	0	2013	ENSG00000283797	ENSG00000283797
Alzheimer's Disease	C0002395	MEF2C	4208	Q06413	myocyte enhancer factor 2C	Transcription factor	ENSG00000081189	0.517	0.769	0.017256	0.05		1	5	0	2015	ENSG00000081189	ENSG00000081189
Alzheimer's Disease	C0002395	MMP2	4313	P08253	matrix metallopeptidase 2	Enzyme	ENSG00000087245	0.333	0.923	0.83878	0.05		0.8	5	0	1994	ENSG00000087245	ENSG00000087245
Alzheimer's Disease	C0002395	MMP14	4323	P50281	matrix metallopeptidase 14	Enzyme	ENSG00000157227	0.447	0.769	0.99522	0.05		1	5	0	2014	ENSG00000157227	ENSG00000157227
Alzheimer's Disease	C0002395	MIR342	442909		microRNA 342		ENSG00000199082	0.547	0.769		0.05		1	5	0	2014	ENSG00000199082	ENSG00000199082
Alzheimer's Disease	C0002395	MSMB	4477	P08118	microseminoprotein beta	Signaling	ENSG00000263639	0.498	0.846	0.016199	0.05		0.8	5	0	2000	ENSG00000263639	ENSG00000263639
Alzheimer's Disease	C0002395	MYCL	4610	P12524	MYCL proto-oncogene	bHLH transcription factor	ENSG00000116990	79	0.599	0.731	0.11551	0.05		1	5	0	ENSG00000116990	2018
Alzheimer's Disease	C0002395	ATM	472	Q13315	ATM serine/threonine kinase	Kinase	ENSG00000149311	0.374	0.885	5.59e-47	0.05		1	5	0	2013	ENSG00000149311	ENSG00000149311
Alzheimer's Disease	C0002395	NEDD9	4739	Q14511	neural precursor cell expressed	developmentally down-regulated 9	ENSG00000111859	113	0.548	0.769	0.12634	0.05		1	5	1	ENSG00000111859	2012
Alzheimer's Disease	C0002395	NTSR1	4923	P30989	neurotensin receptor 1	G-protein coupled receptor	ENSG00000101188	0.563	0.692	1.93e-08	0.05		0.8	5	0	2006	ENSG00000101188	ENSG00000101188
Alzheimer's Disease	C0002395	P4HB	5034	P07237	prolyl 4-hydroxylase subunit beta		ENSG00000185624	0.488	0.808	0.99662	0.05		1	5	0	2010	ENSG00000185624	ENSG00000185624
Alzheimer's Disease	C0002395	PRKN	5071	O60260	parkin RBR E3 ubiquitin protein ligase	Enzyme	ENSG00000185345	0.431	0.846	6.93e-07	0.05		1	5	0	2010	ENSG00000185345	ENSG00000185345
Alzheimer's Disease	C0002395	NME8	51314	Q8N427	NME/NM23 family member 8		ENSG00000086288	0.644	0.692	5.58e-28	0.05		1	5	0	2014	ENSG00000086288	ENSG00000086288
Alzheimer's Disease	C0002395	IL23A	51561	Q9NPF7	interleukin 23 subunit alpha	Signaling	ENSG00000110944	0.415	0.846	0.35806	0.05		1	5	0	2012	ENSG00000110944	ENSG00000110944
Alzheimer's Disease	C0002395	PECAM1	5175	P16284	platelet and endothelial cell adhesion molecule 1	Cell adhesion	ENSG00000261371	0.426	0.846		0.05		0.8	5	0	2006	ENSG00000261371	ENSG00000261371
Alzheimer's Disease	C0002395	CALML5	51806	Q9NZT1	calmodulin like 5	Calcium-binding protein	ENSG00000178372	0.89	0.269		0.05		1	5	0	2013	ENSG00000178372	ENSG00000178372
Alzheimer's Disease	C0002395	PLTP	5360	P55058	phospholipid transfer protein		ENSG00000100979	0.633	0.654	9e-09	0.05		1	5	0	2001	ENSG00000100979	ENSG00000100979
Alzheimer's Disease	C0002395	TREM1	54210	Q9NP99	triggering receptor expressed on myeloid cells 1		ENSG00000124731	0.515	0.808	0.0062776	0.05		1	5	1	2016	ENSG00000124731	ENSG00000124731
Alzheimer's Disease	C0002395	POU5F1	5460	Q01860	POU class 5 homeobox 1		ENSG00000204531	0.441	0.846	0.95371	0.05		1	5	0	2016	ENSG00000204531	ENSG00000204531
Alzheimer's Disease	C0002395	SAMD9	54809	Q5K651	sterile alpha motif domain containing 9		ENSG00000205413	0.606	0.808	1.05e-33	0.05		1	5	0	1994	ENSG00000205413	ENSG00000205413
Alzheimer's Disease	C0002395	MAPK10	5602	P53779	mitogen-activated protein kinase 10	Kinase	ENSG00000109339	0.606	0.692	0.27553	0.05		1	5	0	1995	ENSG00000109339	ENSG00000109339
Alzheimer's Disease	C0002395	PSPN	5623	O60542	persephin	Signaling	ENSG00000125650	0.608	0.769	0.00011172	0.05		0.8	5	0	2000	ENSG00000125650	ENSG00000125650
Alzheimer's Disease	C0002395	LGMN	5641	Q99538	legumain	Enzyme	ENSG00000100600	0.579	0.731	0.00040535	0.05		1	5	0	2017	ENSG00000100600	ENSG00000100600
Alzheimer's Disease	C0002395	HTRA1	5654	Q92743	HtrA serine peptidase 1	Enzyme	ENSG00000166033	0.532	0.692	0.00049201	0.05		0.8	5	0	2005	ENSG00000166033	ENSG00000166033
Alzheimer's Disease	C0002395	PSPH	5723	P78330	phosphoserine phosphatase	Enzyme	ENSG00000146733	0.57	0.808	0.00096703	0.05		0.8	5	1	2000	ENSG00000146733	ENSG00000146733
Alzheimer's Disease	C0002395	PTBP1	5725	P26599	polypyrimidine tract binding protein 1		ENSG00000011304	0.517	0.769	0.99961	0.05		1	5	0	2011	ENSG00000011304	ENSG00000011304
Alzheimer's Disease	C0002395	PTEN	5728	P60484	phosphatase and tensin homolog	Enzyme	ENSG00000171862	0.305	0.923	0.25651	0.05		1	5	0	2013	ENSG00000171862	ENSG00000171862
Alzheimer's Disease	C0002395	NDRG2	57447	Q9UN36	NDRG family member 2	Enzyme	ENSG00000165795	0.518	0.692	2.2e-05	0.05		1	5	0	2004	ENSG00000165795	ENSG00000165795
Alzheimer's Disease	C0002395	PTPN1	5770	P18031	protein tyrosine phosphatase non-receptor type 1		ENSG00000196396	0.523	0.731	0.81293	0.05		1	5	0	2011	ENSG00000196396	ENSG00000196396
Alzheimer's Disease	C0002395	HAMP	57817	P81172	hepcidin antimicrobial peptide		ENSG00000105697	0.433	0.846	0.0081797	0.05		1	5	0	2017	ENSG00000105697	ENSG00000105697
Alzheimer's Disease	C0002395	PTPRC	5788	P08575	protein tyrosine phosphatase receptor type C	Enzyme	ENSG00000081237	0.435	0.808	1	0.05		0.8	5	0	1997	ENSG00000081237	ENSG00000081237
Alzheimer's Disease	C0002395	BCYRN1	618		brain cytoplasmic RNA 1		ENSG00000236824	0.666	0.423		0.05		1	5	0	1992	ENSG00000236824	ENSG00000236824
Alzheimer's Disease	C0002395	MIR455	619556		microRNA 455		ENSG00000207726	0.559	0.769		0.05		1	5	0	2017	ENSG00000207726	ENSG00000207726
Alzheimer's Disease	C0002395	POU5F1P3	642559		POU class 5 homeobox 1 pseudogene 3		ENSG00000235602	0.452	0.808		0.05		1	5	0	2016	ENSG00000235602	ENSG00000235602
Alzheimer's Disease	C0002395	POU5F1P4	645682		POU class 5 homeobox 1 pseudogene 4		ENSG00000237872	0.452	0.808		0.05		1	5	0	2016	ENSG00000237872	ENSG00000237872
Alzheimer's Disease	C0002395	RTN4R	65078	Q9BZR6	reticulon 4 receptor		ENSG00000040608	0.595	0.692	0.95882	0.05		1	5	0	2006	ENSG00000040608	ENSG00000040608
Alzheimer's Disease	C0002395	SLC2A1	6513	P11166	solute carrier family 2 member 1	Transporter	ENSG00000117394	0.388	0.808	0.9941	0.05		1	5	0	2007	ENSG00000117394	ENSG00000117394
Alzheimer's Disease	C0002395	SLC2A3	6515	P11169	solute carrier family 2 member 3	Transporter	ENSG00000059804	0.534	0.769	0.010333	0.05		1	5	0	2013	ENSG00000059804	ENSG00000059804
Alzheimer's Disease	C0002395	SPTBN1	6711	Q01082	spectrin beta	non-erythrocytic 1	ENSG00000115306	76	0.619	0.538	1	0.05		0.8	5	0	ENSG00000115306	2020
Alzheimer's Disease	C0002395	STXBP3	6814	O00186	syntaxin binding protein 3	Transporter	ENSG00000116266	0.61	0.769	5.16e-05	0.05		0.8	5	0	2000	ENSG00000116266	ENSG00000116266
Alzheimer's Disease	C0002395	SYN1	6853	P17600	synapsin I	Cellular structure	ENSG00000008056	0.597	0.462	0.99216	0.05		1	5	0	1996	ENSG00000008056	ENSG00000008056
Alzheimer's Disease	C0002395	SYT1	6857	P21579	synaptotagmin 1	Transporter	ENSG00000067715	0.412	0.846	0.60038	0.05		1	5	0	2005	ENSG00000067715	ENSG00000067715
Alzheimer's Disease	C0002395	PRDX2	7001	P32119	peroxiredoxin 2	Enzyme	ENSG00000167815	0.474	0.885	0.086513	0.05		0.8	5	0	2001	ENSG00000167815	ENSG00000167815
Alzheimer's Disease	C0002395	TGM2	7052	P21980	transglutaminase 2	Enzyme	ENSG00000198959	0.445	0.808	6.81e-18	0.05		1	5	0	1998	ENSG00000198959	ENSG00000198959
Alzheimer's Disease	C0002395	TIMP1	7076	P01033	TIMP metallopeptidase inhibitor 1	Enzyme modulator	ENSG00000102265	0.38	0.885	0.4993	0.05		1	5	0	2002	ENSG00000102265	ENSG00000102265
Alzheimer's Disease	C0002395	SERPING1	710	P05155	serpin family G member 1	Enzyme modulator	ENSG00000149131	0.507	0.769	0.96351	0.05		1	5	0	1998	ENSG00000149131	ENSG00000149131
Alzheimer's Disease	C0002395	CLDN5	7122	O00501	claudin 5	Cell-cell junction	ENSG00000184113	0.559	0.769	0.89512	0.05		1	5	0	2015	ENSG00000184113	ENSG00000184113
Alzheimer's Disease	C0002395	TRPM2	7226	O94759	transient receptor potential cation channel subfamily M member 2	Ion channel	ENSG00000142185	0.546	0.731	8.96e-44	0.05		1	5	0	2015	ENSG00000142185	ENSG00000142185
Alzheimer's Disease	C0002395	VIM	7431	P08670	vimentin		ENSG00000026025	0.372	0.846	0.71255	0.05		1	5	0	2009	ENSG00000026025	ENSG00000026025
Alzheimer's Disease	C0002395	XRCC1	7515	P18887	X-ray repair cross complementing 1		ENSG00000073050	0.421	0.923	6.34e-09	0.05		1	5	3	2007	ENSG00000073050	ENSG00000073050
Alzheimer's Disease	C0002395	DDR1	780	Q08345	discoidin domain receptor tyrosine kinase 1	Kinase	ENSG00000204580	0.497	0.808	4.63e-06	0.05		1	5	0	2004	ENSG00000204580	ENSG00000204580
Alzheimer's Disease	C0002395	RAB7A	7879	P51149	RAB7A	member RAS oncogene family	ENSG00000075785	95	0.597	0.692	0.96933	0.05		1	5	0	ENSG00000075785	2019
Alzheimer's Disease	C0002395	PLA2G7	7941	Q13093	phospholipase A2 group VII	Enzyme	ENSG00000146070	0.537	0.769	5.33e-22	0.05		1	5	0	2010	ENSG00000146070	ENSG00000146070
Alzheimer's Disease	C0002395	SLC52A2	79581	Q9HAB3	solute carrier family 52 member 2	Transporter	ENSG00000185803	0.483	0.808	0.0024777	0.05		1	5	0	2007	ENSG00000185803	ENSG00000185803
Alzheimer's Disease	C0002395	LIN28A	79727	Q9H9Z2	lin-28 homolog A	Nucleic acid binding	ENSG00000131914	0.523	0.731	0.019369	0.05		1	5	0	2016	ENSG00000131914	ENSG00000131914
Alzheimer's Disease	C0002395	TP63	8626	Q9H3D4	tumor protein p63	Transcription factor	ENSG00000073282	0.362	0.769	0.99728	0.05		1	5	0	2010	ENSG00000073282	ENSG00000073282
Alzheimer's Disease	C0002395	CBS	875	P0DN79;P35520	cystathionine beta-synthase	Enzyme	ENSG00000160200	0.465	0.885	3.08e-05	0.05		0.8	5	0	2004	ENSG00000160200	ENSG00000160200
Alzheimer's Disease	C0002395	APLN	8862	Q9ULZ1	apelin		ENSG00000171388	0.497	0.769	0.45897	0.05		1	5	0	2018	ENSG00000171388	ENSG00000171388
Alzheimer's Disease	C0002395	KALRN	8997	O60229	kalirin RhoGEF kinase	Kinase	ENSG00000160145	0.644	0.654	1	0.05		1	5	0	2007	ENSG00000160145	ENSG00000160145
Alzheimer's Disease	C0002395	F2RL3	9002	Q96RI0	F2R like thrombin or trypsin receptor 3	G-protein coupled receptor	ENSG00000127533	0.539	0.769	4.13e-05	0.05		1	5	0	1998	ENSG00000127533	ENSG00000127533
Alzheimer's Disease	C0002395	NTN1	9423	O95631	netrin 1	Enzyme modulator	ENSG00000065320	0.509	0.846	0.99687	0.05		1	5	0	2016	ENSG00000065320	ENSG00000065320
Alzheimer's Disease	C0002395	ROCK2	9475	O75116	Rho associated coiled-coil containing protein kinase 2	Kinase	ENSG00000134318	0.529	0.808	1	0.05		1	5	0	2013	ENSG00000134318	ENSG00000134318
Alzheimer's Disease	C0002395	ADAMTS2	9509	O95450	ADAM metallopeptidase with thrombospondin type 1 motif 2	Enzyme	ENSG00000087116	0.579	0.808	0.9661	0.05		1	5	0	2005	ENSG00000087116	ENSG00000087116
Alzheimer's Disease	C0002395	CD59	966	P13987	CD59 molecule (CD59 blood group)		ENSG00000085063	0.469	0.808	0.60568	0.05		1	5	0	1991	ENSG00000085063	ENSG00000085063
Alzheimer's Disease	C0002395	C20orf181	100128998		chromosome 20 open reading frame 181		ENSG00000279610	0.479	0.885		0.04		0.75	4	0	2011	ENSG00000279610	ENSG00000279610
Alzheimer's Disease	C0002395	OPTN	10133	Q96CV9	optineurin		ENSG00000123240	0.548	0.808	5.91e-18	0.04		1	4	0	2011	ENSG00000123240	ENSG00000123240
Alzheimer's Disease	C0002395	CEBPZ	10153	Q03701	CCAAT enhancer binding protein zeta	Transcription factor	ENSG00000115816	0.595	0.692	6.53e-06	0.04		1	4	0	2017	ENSG00000115816	ENSG00000115816
Alzheimer's Disease	C0002395	CDKN2A	1029	P42771;Q8N726	cyclin dependent kinase inhibitor 2A		ENSG00000147889	0.3	0.885	0.39474	0.04		1	4	0	1998	ENSG00000147889	ENSG00000147889
Alzheimer's Disease	C0002395	CDR2	1039	Q01850	cerebellar degeneration related protein 2		ENSG00000140743	0.647	0.654	4.3e-07	0.04		1	4	0	2017	ENSG00000140743	ENSG00000140743
Alzheimer's Disease	C0002395	PLK2	10769	Q9NYY3	polo like kinase 2	Kinase	ENSG00000145632	0.575	0.808	0.9999	0.04		1	4	2	2010	ENSG00000145632	ENSG00000145632
Alzheimer's Disease	C0002395	HPSE	10855	Q9Y251	heparanase	Enzyme	ENSG00000173083	0.425	0.808	2.27e-14	0.04		1	4	0	2012	ENSG00000173083	ENSG00000173083
Alzheimer's Disease	C0002395	RAB10	10890	P61026	RAB10	member RAS oncogene family	ENSG00000084733	21	0.736	0.192	0.97213	0.04		1	4	0	ENSG00000084733	2019
Alzheimer's Disease	C0002395	MMP24	10893	Q9Y5R2	matrix metallopeptidase 24	Enzyme	ENSG00000125966	0.743	0.423	0.67752	0.04		1	4	0	2016	ENSG00000125966	ENSG00000125966
Alzheimer's Disease	C0002395	ADCYAP1	116	P18509	adenylate cyclase activating polypeptide 1	Signaling	ENSG00000141433	0.51	0.846	0.52424	0.04		1	4	0	2014	ENSG00000141433	ENSG00000141433
Alzheimer's Disease	C0002395	COL11A2	1302	P13942	collagen type XI alpha 2 chain		ENSG00000204248	0.435	0.846	0.70197	0.04		0.75	4	0	2005	ENSG00000204248	ENSG00000204248
Alzheimer's Disease	C0002395	ADM	133	P35318	adrenomedullin	Signaling	ENSG00000148926	0.436	0.808	0.040831	0.04		1	4	0	2016	ENSG00000148926	ENSG00000148926
Alzheimer's Disease	C0002395	ADORA2A	135	P29274	adenosine A2a receptor	G-protein coupled receptor	ENSG00000128271	0.526	0.769	0.5971	0.04		1	4	0	2014	ENSG00000128271	ENSG00000128271
Alzheimer's Disease	C0002395	C1orf52	148423	Q8N6N3	chromosome 1 open reading frame 52		ENSG00000162642	0.691	0.5	0.047382	0.04		1	4	0	2009	ENSG00000162642	ENSG00000162642
Alzheimer's Disease	C0002395	ADRA2B	151	P18089	adrenoceptor alpha 2B	G-protein coupled receptor	ENSG00000274286	0.465	0.846	4.45e-06	0.04		1	4	0	2011	ENSG00000274286	ENSG00000274286
Alzheimer's Disease	C0002395	CYP2B6	1555	P20813	cytochrome P450 family 2 subfamily B member 6		ENSG00000197408	0.428	0.846	1.93e-10	0.04		1	4	0	2007	ENSG00000197408	ENSG00000197408
Alzheimer's Disease	C0002395	CYP2C9	1559	P11712	cytochrome P450 family 2 subfamily C member 9		ENSG00000138109	0.506	0.885	1.27e-10	0.04		1	4	0	2005	ENSG00000138109	ENSG00000138109
Alzheimer's Disease	C0002395	GRK2	156	P25098	G protein-coupled receptor kinase 2	Kinase	ENSG00000173020	0.532	0.654	0.99998	0.04		0.75	4	0	2006	ENSG00000173020	ENSG00000173020
Alzheimer's Disease	C0002395	CD55	1604	P08174	CD55 molecule (Cromer blood group)		ENSG00000196352	0.51	0.808	5.68e-12	0.04		1	4	0	2017	ENSG00000196352	ENSG00000196352
Alzheimer's Disease	C0002395	DAO	1610	P14920	D-amino acid oxidase		ENSG00000110887	0.636	0.615	6.23e-22	0.04		1	4	0	2017	ENSG00000110887	ENSG00000110887
Alzheimer's Disease	C0002395	DCX	1641	O43602	doublecortin		ENSG00000077279	0.511	0.769	0.3042	0.04		1	4	0	2013	ENSG00000077279	ENSG00000077279
Alzheimer's Disease	C0002395	DDIT3	1649	P35638	DNA damage inducible transcript 3		ENSG00000175197	0.467	0.846	0.59066	0.04		1	4	0	2007	ENSG00000175197	ENSG00000175197
Alzheimer's Disease	C0002395	DIO2	1734	Q92813	iodothyronine deiodinase 2		ENSG00000211448	0.59	0.731	0.6196	0.04		1	4	2	2007	ENSG00000211448	ENSG00000211448
Alzheimer's Disease	C0002395	DRD1	1812	P21728	dopamine receptor D1	G-protein coupled receptor	ENSG00000184845	0.529	0.808	0.9555	0.04		1	4	0	1998	ENSG00000184845	ENSG00000184845
Alzheimer's Disease	C0002395	DRD4	1815	P21917	dopamine receptor D4	G-protein coupled receptor	ENSG00000069696	0.517	0.577	9.34e-09	0.04		1	4	0	1998	ENSG00000069696	ENSG00000069696
Alzheimer's Disease	C0002395	AGTR2	186	P50052	angiotensin II receptor type 2	G-protein coupled receptor	ENSG00000180772	0.496	0.808	0.0082345	0.04		1	4	0	2009	ENSG00000180772	ENSG00000180772
Alzheimer's Disease	C0002395	EIF4E	1977	P06730	eukaryotic translation initiation factor 4E	Nucleic acid binding	ENSG00000151247	0.448	0.846	0.94133	0.04		1	4	0	2010	ENSG00000151247	ENSG00000151247
Alzheimer's Disease	C0002395	ELK3	2004	P41970	ETS transcription factor ELK3	Transcription factor	ENSG00000111145	0.49	0.846	0.083508	0.04		0.75	4	0	2010	ENSG00000111145	ENSG00000111145
Alzheimer's Disease	C0002395	GGA3	23163	Q9NZ52	golgi associated	gamma adaptin ear containing	ENSG00000125447		8	0.821	0.346	1.67e-06	0.04		0.5	4	ENSG00000125447	2007
Alzheimer's Disease	C0002395	CRTC1	23373	Q6UUV9	CREB regulated transcription coactivator 1	Transcription factor	ENSG00000105662	0.565	0.692	0.531	0.04		1	4	0	2012	ENSG00000105662	ENSG00000105662
Alzheimer's Disease	C0002395	FOLH1	2346	Q04609	folate hydrolase 1	Enzyme	ENSG00000086205	0.453	0.885	6.2e-09	0.04		1	4	0	2010	ENSG00000086205	ENSG00000086205
Alzheimer's Disease	C0002395	SRRM2	23524	Q9UQ35	serine/arginine repetitive matrix 2		ENSG00000167978	0.564	0.692	1	0.04		1	4	0	2018	ENSG00000167978	ENSG00000167978
Alzheimer's Disease	C0002395	FXN	2395	Q16595	frataxin	Enzyme	ENSG00000165060	0.51	0.654	0.34491	0.04		1	4	0	1998	ENSG00000165060	ENSG00000165060
Alzheimer's Disease	C0002395	MS4A6E	245802	Q96DS6	membrane spanning 4-domains A6E	Receptor	ENSG00000166926	1	0.077	0.029203	0.04		0.75	4	0	2013	ENSG00000166926	ENSG00000166926
Alzheimer's Disease	C0002395	ALOX15	246	P16050	arachidonate 15-lipoxygenase	Enzyme	ENSG00000161905	0.502	0.846	1.14e-23	0.04		1	4	0	2004	ENSG00000161905	ENSG00000161905
Alzheimer's Disease	C0002395	FNDC5	252995	Q8NAU1	fibronectin type III domain containing 5		ENSG00000160097	0.631	0.538	0.5458	0.04		1	4	0	2018	ENSG00000160097	ENSG00000160097
Alzheimer's Disease	C0002395	GAD1	2571	Q99259	glutamate decarboxylase 1	Enzyme	ENSG00000128683	0.486	0.885	0.046164	0.04		1	4	0	1998	ENSG00000128683	ENSG00000128683
Alzheimer's Disease	C0002395	GBA	2629	P04062	glucosylceramidase beta		ENSG00000177628	0.5	0.808	1.44e-06	0.04		1	4	0	2012	ENSG00000177628	ENSG00000177628
Alzheimer's Disease	C0002395	DISC1	27185	Q9NRI5	DISC1 scaffold protein		ENSG00000162946	0.548	0.769	1.68e-06	0.04		1	4	0	2015	ENSG00000162946	ENSG00000162946
Alzheimer's Disease	C0002395	NEAT1	283131		nuclear paraspeckle assembly transcript 1		ENSG00000245532	0.502	0.769		0.04		1	4	0	2018	ENSG00000245532	ENSG00000245532
Alzheimer's Disease	C0002395	GPT	2875	P24298	glutamic--pyruvic transaminase	Enzyme	ENSG00000167701	0.403	0.923	3.59e-19	0.04		1	4	0	2007	ENSG00000167701	ENSG00000167701
Alzheimer's Disease	C0002395	REM1	28954	O75628	RRAD and GEM like GTPase 1		ENSG00000088320	0.531	0.885	5.34e-08	0.04		1	4	0	2017	ENSG00000088320	ENSG00000088320
Alzheimer's Disease	C0002395	GZMB	3002	P10144	granzyme B	Enzyme	ENSG00000100453	0.453	0.808	3.67e-14	0.04		1	4	0	2009	ENSG00000100453	ENSG00000100453
Alzheimer's Disease	C0002395	UBE2K	3093	P61086	ubiquitin conjugating enzyme E2 K		ENSG00000078140	0.631	0.654	0.98621	0.04		1	4	0	2003	ENSG00000078140	ENSG00000078140
Alzheimer's Disease	C0002395	HNRNPA1	3178	P09651	heterogeneous nuclear ribonucleoprotein A1		ENSG00000135486	0.529	0.885	0.99911	0.04		1	4	0	2011	ENSG00000135486	ENSG00000135486
Alzheimer's Disease	C0002395	APBB2	323	Q92870	amyloid beta precursor protein binding family B member 2		ENSG00000163697	0.76	0.231	0.065197	0.04		1	4	0	2005	ENSG00000163697	ENSG00000163697
Alzheimer's Disease	C0002395	HSPA9	3313	P38646	heat shock protein family A (Hsp70) member 9		ENSG00000113013	0.502	0.885	0.96852	0.04		0.75	4	0	2014	ENSG00000113013	ENSG00000113013
Alzheimer's Disease	C0002395	HSPB2	3316	Q16082	heat shock protein family B (small) member 2		ENSG00000170276	0.457	0.769	0.00032989	0.04		1	4	0	2006	ENSG00000170276	ENSG00000170276
Alzheimer's Disease	C0002395	HTR1F	3355	P30939	5-hydroxytryptamine receptor 1F	G-protein coupled receptor	ENSG00000179097	0.716	0.192	0.0046656	0.04		0.5	4	0	2001	ENSG00000179097	ENSG00000179097
Alzheimer's Disease	C0002395	HTR4	3360	Q13639	5-hydroxytryptamine receptor 4	G-protein coupled receptor	ENSG00000164270	0.61	0.615	0.024701	0.04		1	4	0	2003	ENSG00000164270	ENSG00000164270
Alzheimer's Disease	C0002395	APOA4	337	P06727	apolipoprotein A4		ENSG00000110244	0.582	0.577	5.45e-06	0.04		1	4	0	1997	ENSG00000110244	ENSG00000110244
Alzheimer's Disease	C0002395	IFNA1	3439	P01562	interferon alpha 1		ENSG00000197919	0.371	0.923		0.04		0.75	4	0	1993	ENSG00000197919	ENSG00000197919
Alzheimer's Disease	C0002395	IFNA13	3447	P01562	interferon alpha 13		ENSG00000233816	0.374	0.923		0.04		0.75	4	0	1993	ENSG00000233816	ENSG00000233816
Alzheimer's Disease	C0002395	APOC3	345	P02656	apolipoprotein C3		ENSG00000110245	0.531	0.731	0.010024	0.04		1	4	0	2005	ENSG00000110245	ENSG00000110245
Alzheimer's Disease	C0002395	LRRTM3	347731	Q86VH5	leucine rich repeat transmembrane neuronal 3		ENSG00000198739	0.805	0.154	0.97519	0.04		1	4	0	2006	ENSG00000198739	ENSG00000198739
Alzheimer's Disease	C0002395	KLK3	354	P07288	kallikrein related peptidase 3	Enzyme	ENSG00000142515	0.443	0.885	4.43e-06	0.04		1	4	0	2003	ENSG00000142515	ENSG00000142515
Alzheimer's Disease	C0002395	IL9	3578	P15248	interleukin 9		ENSG00000145839	0.461	0.846	8.11e-07	0.04		1	4	0	2011	ENSG00000145839	ENSG00000145839
Alzheimer's Disease	C0002395	AQP1	358	P29972	aquaporin 1 (Colton blood group)	Ion channel	ENSG00000240583	0.467	0.885	2.57e-07	0.04		1	4	0	2006	ENSG00000240583	ENSG00000240583
Alzheimer's Disease	C0002395	IDO1	3620	P14902	indoleamine 2	3-dioxygenase 1	ENSG00000131203	295	0.454	0.846	3.3e-06	0.04		1	4	0	ENSG00000131203	2019
Alzheimer's Disease	C0002395	ITGAX	3687	P20702	integrin subunit alpha X		ENSG00000140678	0.504	0.769	1.37e-15	0.04		1	4	0	1997	ENSG00000140678	ENSG00000140678
Alzheimer's Disease	C0002395	ITPR3	3710	Q14573	inositol 1	4	ENSG00000096433	Ion channel	112	0.555	0.808	2.55e-22	0.04		0.75	4	ENSG00000096433	2000
Alzheimer's Disease	C0002395	LGALS3	3958	P17931	galectin 3	Signaling	ENSG00000131981	0.392	0.846	2.32e-05	0.04		1	4	0	2018	ENSG00000131981	ENSG00000131981
Alzheimer's Disease	C0002395	LIPA	3988	P38571	lipase A	lysosomal acid type	ENSG00000107798	130	0.564	0.654	5.53e-07	0.04		1	4	2	ENSG00000107798	2012
Alzheimer's Disease	C0002395	LRP6	4040	O75581	LDL receptor related protein 6		ENSG00000070018	0.536	0.808	0.69664	0.04		1	4	0	2007	ENSG00000070018	ENSG00000070018
Alzheimer's Disease	C0002395	ARNTL	406	O00327	aryl hydrocarbon receptor nuclear translocator like	Transcription factor	ENSG00000133794	0.51	0.885	0.99444	0.04		0.75	4	1	2011	ENSG00000133794	ENSG00000133794
Alzheimer's Disease	C0002395	MIR106B	406900		microRNA 106b		ENSG00000208036	0.523	0.808		0.04		1	4	0	2016	ENSG00000208036	ENSG00000208036
Alzheimer's Disease	C0002395	MIR142	406934		microRNA 142		ENSG00000284353	0.48	0.846		0.04		1	4	1	2017	ENSG00000284353	ENSG00000284353
Alzheimer's Disease	C0002395	MIR222	407007		microRNA 222		ENSG00000207725	0.486	0.808		0.04		1	4	0	2015	ENSG00000207725	ENSG00000207725
Alzheimer's Disease	C0002395	MIR29B2	407025		microRNA 29b-2		ENSG00000284203	0.484	0.885		0.04		1	4	0	2013	ENSG00000284203	ENSG00000284203
Alzheimer's Disease	C0002395	MFGE8	4240	Q08431	milk fat globule-EGF factor 8 protein	Enzyme	ENSG00000140545	0.548	0.808	4.4e-05	0.04		1	4	0	2008	ENSG00000140545	ENSG00000140545
Alzheimer's Disease	C0002395	MELTF	4241	P08582	melanotransferrin	Enzyme	ENSG00000163975	0.663	0.5	1.18e-16	0.04		1	4	0	1999	ENSG00000163975	ENSG00000163975
Alzheimer's Disease	C0002395	MGAT3	4248	Q09327	beta-1	4-mannosyl-glycoprotein 4-beta-N-acetylglucosaminyltransferase	ENSG00000128268	24	0.743	0.538	0.14725	0.04		1	4	0	ENSG00000128268	2015
Alzheimer's Disease	C0002395	MS	4397		multiple sclerosis		MS	0.599	0.692		0.04		1	4	0	2017	MS	MS
Alzheimer's Disease	C0002395	ND2	4536	P03891	MTND2		ND2	0.601	0.615		0.04		1	4	0	1992	ND2	ND2
Alzheimer's Disease	C0002395	MTR	4548	Q99707	5-methyltetrahydrofolate-homocysteine methyltransferase		ENSG00000116984	0.482	0.808	2.43e-12	0.04		0.75	4	1	2003	ENSG00000116984	ENSG00000116984
Alzheimer's Disease	C0002395	ATF4	468	P18848	activating transcription factor 4		ENSG00000128272	0.507	0.769	0.015659	0.04		1	4	0	2009	ENSG00000128272	ENSG00000128272
Alzheimer's Disease	C0002395	NUBP1	4682	P53384	nucleotide binding protein 1		ENSG00000103274	0.743	0.231	8.73e-14	0.04		1	4	0	2010	ENSG00000103274	ENSG00000103274
Alzheimer's Disease	C0002395	NFATC2	4773	Q13469	nuclear factor of activated T cells 2	Transcription factor	ENSG00000101096	0.525	0.731	0.99995	0.04		1	4	0	2008	ENSG00000101096	ENSG00000101096
Alzheimer's Disease	C0002395	NOTCH3	4854	Q9UM47	notch receptor 3		ENSG00000074181	0.435	0.808	0.40757	0.04		1	4	1	2000	ENSG00000074181	ENSG00000074181
Alzheimer's Disease	C0002395	NPTX2	4885	P47972	neuronal pentraxin 2		ENSG00000106236	0.617	0.615	0.030511	0.04		0.75	4	0	2017	ENSG00000106236	ENSG00000106236
Alzheimer's Disease	C0002395	NR4A2	4929	P43354	nuclear receptor subfamily 4 group A member 2	Nuclear receptor	ENSG00000153234	0.529	0.846	0.99959	0.04		1	4	0	2006	ENSG00000153234	ENSG00000153234
Alzheimer's Disease	C0002395	MIR424	494336		microRNA 424		ENSG00000284231	0.535	0.769		0.04		1	4	0	2011	ENSG00000284231	ENSG00000284231
Alzheimer's Disease	C0002395	P2RY2	5029	P41231	purinergic receptor P2Y2	G-protein coupled receptor	ENSG00000175591	0.543	0.808	0.084245	0.04		1	4	0	2008	ENSG00000175591	ENSG00000175591
Alzheimer's Disease	C0002395	PRDX1	5052	Q06830	peroxiredoxin 1	Enzyme	ENSG00000117450	0.485	0.846	7.7e-10	0.04		1	4	0	2001	ENSG00000117450	ENSG00000117450
Alzheimer's Disease	C0002395	HSPA14	51182	Q0VDF9	heat shock protein family A (Hsp70) member 14		ENSG00000284024	0.502	0.769	0.67359	0.04		1	4	0	2002	ENSG00000284024	ENSG00000284024
Alzheimer's Disease	C0002395	PDE4D	5144	Q08499	phosphodiesterase 4D		ENSG00000113448	0.519	0.846	0.9998	0.04		1	4	0	2017	ENSG00000113448	ENSG00000113448
Alzheimer's Disease	C0002395	PDE9A	5152	O76083	phosphodiesterase 9A		ENSG00000160191	0.736	0.192	0.0045595	0.04		1	4	0	2017	ENSG00000160191	ENSG00000160191
Alzheimer's Disease	C0002395	PDGFRB	5159	P09619	platelet derived growth factor receptor beta	Kinase	ENSG00000113721	0.416	0.846	0.9041	0.04		1	4	0	2015	ENSG00000113721	ENSG00000113721
Alzheimer's Disease	C0002395	PDK1	5163	Q15118	pyruvate dehydrogenase kinase 1	Kinase	ENSG00000152256	0.51	0.808	1.1e-05	0.04		1	4	0	2012	ENSG00000152256	ENSG00000152256
Alzheimer's Disease	C0002395	PLD1	5337	Q13393	phospholipase D1		ENSG00000075651	0.576	0.731	4.78e-21	0.04		1	4	0	2007	ENSG00000075651	ENSG00000075651
Alzheimer's Disease	C0002395	TLR9	54106	Q9NR96	toll like receptor 9		ENSG00000239732	0.411	0.885	9.81e-06	0.04		1	4	0	2005	ENSG00000239732	ENSG00000239732
Alzheimer's Disease	C0002395	POLB	5423	P06746	DNA polymerase beta	Enzyme	ENSG00000070501	0.606	0.654	3.4e-05	0.04		1	4	0	2006	ENSG00000070501	ENSG00000070501
Alzheimer's Disease	C0002395	POMC	5443	P01189	proopiomelanocortin		ENSG00000115138	0.356	0.846	0.00011658	0.04		1	4	0	2004	ENSG00000115138	ENSG00000115138
Alzheimer's Disease	C0002395	PPY	5539	P01298	pancreatic polypeptide	Signaling	ENSG00000108849	0.663	0.308	0.01181	0.04		1	4	0	2012	ENSG00000108849	ENSG00000108849
Alzheimer's Disease	C0002395	FAM20C	56975	Q8IXL6	FAM20C golgi associated secretory pathway kinase		ENSG00000177706	0.578	0.731	0.31465	0.04		1	4	0	2017	ENSG00000177706	ENSG00000177706
Alzheimer's Disease	C0002395	ACKR3	57007	P25106	atypical chemokine receptor 3	G-protein coupled receptor	ENSG00000144476	0.428	0.885	0.39134	0.04		1	4	0	2011	ENSG00000144476	ENSG00000144476
Alzheimer's Disease	C0002395	MCOLN1	57192	Q9GZU1	mucolipin 1	Ion channel	ENSG00000090674	0.601	0.654	0.00058027	0.04		1	4	0	2015	ENSG00000090674	ENSG00000090674
Alzheimer's Disease	C0002395	SEMA6A	57556	Q9H2E6	semaphorin 6A	Signaling	ENSG00000092421	0.486	0.808	0.99976	0.04		1	4	0	2015	ENSG00000092421	ENSG00000092421
Alzheimer's Disease	C0002395	STIM2	57620	Q9P246	stromal interaction molecule 2		ENSG00000109689	0.65	0.654	0.9906	0.04		1	4	0	2015	ENSG00000109689	ENSG00000109689
Alzheimer's Disease	C0002395	CIP2A	57650	Q8TCG1	cellular inhibitor of PP2A		ENSG00000163507	0.524	0.808	1.36e-13	0.04		1	4	0	2018	ENSG00000163507	ENSG00000163507
Alzheimer's Disease	C0002395	PTPN4	5775	P29074	protein tyrosine phosphatase non-receptor type 4		ENSG00000088179	0.633	0.538	0.99663	0.04		1	4	0	2018	ENSG00000088179	ENSG00000088179
Alzheimer's Disease	C0002395	BCL2A1	597	Q16548	BCL2 related protein A1	Signaling	ENSG00000140379	0.529	0.731	0.20785	0.04		1	4	0	2014	ENSG00000140379	ENSG00000140379
Alzheimer's Disease	C0002395	RENBP	5973	P51606	renin binding protein	Enzyme	ENSG00000102032	0.528	0.769	0.44916	0.04		1	4	0	1996	ENSG00000102032	ENSG00000102032
Alzheimer's Disease	C0002395	ATXN1	6310	P54253	ataxin 1		ENSG00000124788	0.534	0.769	0.97498	0.04		1	4	0	2010	ENSG00000124788	ENSG00000124788
Alzheimer's Disease	C0002395	CCL5	6352	P13501	C-C motif chemokine ligand 5	Signaling	ENSG00000271503	0.403	0.885	0.0017516	0.04		1	4	0	2004	ENSG00000271503	ENSG00000271503
Alzheimer's Disease	C0002395	SRR	63826	Q9GZT4	serine racemase	Enzyme	ENSG00000167720	0.617	0.692	0.0057964	0.04		1	4	1	2015	ENSG00000167720	ENSG00000167720
Alzheimer's Disease	C0002395	CXCL12	6387	P48061	C-X-C motif chemokine ligand 12		ENSG00000107562	0.379	0.846	0.11851	0.04		1	4	0	2007	ENSG00000107562	ENSG00000107562
Alzheimer's Disease	C0002395	LRRC4	64101	Q9HBW1	leucine rich repeat containing 4		ENSG00000128594	0.617	0.577	0.99787	0.04		1	4	0	2009	ENSG00000128594	ENSG00000128594
Alzheimer's Disease	C0002395	ABCG4	64137	Q9H172	ATP binding cassette subfamily G member 4	Transporter	ENSG00000172350	0.751	0.346	3.8e-07	0.04		1	4	0	2008	ENSG00000172350	ENSG00000172350
Alzheimer's Disease	C0002395	SELENOP	6414	P49908	selenoprotein P	Extracellular structure	ENSG00000250722	0.545	0.769	8.29e-07	0.04		1	4	0	2010	ENSG00000250722	ENSG00000250722
Alzheimer's Disease	C0002395	SH3GL2	6456	Q99962	SH3 domain containing GRB2 like 2	endophilin A1	ENSG00000107295	37	0.659	0.5	0.00011862	0.04		1	4	0	ENSG00000107295	2019
Alzheimer's Disease	C0002395	SI	6476	P14410	sucrase-isomaltase	Enzyme	ENSG00000090402	0.569	0.692	3.94e-60	0.04		1	4	0	2018	ENSG00000090402	ENSG00000090402
Alzheimer's Disease	C0002395	WNK1	65125	Q9H4A3	WNK lysine deficient protein kinase 1	Kinase	ENSG00000060237	0.416	0.846	1	0.04		1	4	0	2005	ENSG00000060237	ENSG00000060237
Alzheimer's Disease	C0002395	BMP4	652	P12644	bone morphogenetic protein 4	Signaling	ENSG00000125378	0.422	0.808	0.9564	0.04		1	4	0	2008	ENSG00000125378	ENSG00000125378
Alzheimer's Disease	C0002395	SLC18A2	6571	Q05940	solute carrier family 18 member A2	Transporter	ENSG00000165646	0.554	0.769	0.075523	0.04		0.75	4	0	2002	ENSG00000165646	ENSG00000165646
Alzheimer's Disease	C0002395	SLC18A3	6572	Q16572	solute carrier family 18 member A3	Transporter	ENSG00000187714	0.608	0.654	0.45355	0.04		1	4	1	2011	ENSG00000187714	ENSG00000187714
Alzheimer's Disease	C0002395	SRPK2	6733	P78362	SRSF protein kinase 2	Kinase	ENSG00000135250	0.653	0.423	0.99697	0.04		1	4	0	2012	ENSG00000135250	ENSG00000135250
Alzheimer's Disease	C0002395	SSTR4	6754	P31391	somatostatin receptor 4	G-protein coupled receptor	ENSG00000132671	0.469	0.846	3.7e-13	0.04		1	4	0	2011	ENSG00000132671	ENSG00000132671
Alzheimer's Disease	C0002395	BSG	682	P35613	basigin (Ok blood group)		ENSG00000172270	0.458	0.769	2.59e-05	0.04		1	4	0	2007	ENSG00000172270	ENSG00000172270
Alzheimer's Disease	C0002395	TBP	6908	P20226	TATA-box binding protein	Transcription factor	ENSG00000112592	0.552	0.846	0.015031	0.04		1	4	0	2004	ENSG00000112592	ENSG00000112592
Alzheimer's Disease	C0002395	C2	717	P06681	complement C2		ENSG00000166278	0.617	0.692	1.35e-16	0.04		1	4	1	1994	ENSG00000166278	ENSG00000166278
Alzheimer's Disease	C0002395	TRPC6	7225	Q9Y210	transient receptor potential cation channel subfamily C member 6	Ion channel	ENSG00000137672	0.514	0.692	3.03e-07	0.04		0.75	4	0	2005	ENSG00000137672	ENSG00000137672
Alzheimer's Disease	C0002395	UGCG	7357	Q16739	UDP-glucose ceramide glucosyltransferase	Enzyme	ENSG00000148154	0.56	0.808	0.94147	0.04		1	4	0	2008	ENSG00000148154	ENSG00000148154
Alzheimer's Disease	C0002395	NR1H2	7376	P55055	nuclear receptor subfamily 1 group H member 2	Nuclear receptor	ENSG00000131408	0.533	0.769	0.37506	0.04		0.5	4	0	2006	ENSG00000131408	ENSG00000131408
Alzheimer's Disease	C0002395	VGF	7425	O15240	VGF nerve growth factor inducible		ENSG00000128564	0.626	0.538	0.56825	0.04		1	4	0	2018	ENSG00000128564	ENSG00000128564
Alzheimer's Disease	C0002395	XPNPEP1	7511	Q9NQW7	X-prolyl aminopeptidase 1		ENSG00000108039	0.729	0.346	0.33296	0.04		1	4	0	1999	ENSG00000108039	ENSG00000108039
Alzheimer's Disease	C0002395	SLC30A3	7781	Q99726	solute carrier family 30 member 3	Transporter	ENSG00000115194	0.691	0.423	0.5421	0.04		0.75	4	0	2004	ENSG00000115194	ENSG00000115194
Alzheimer's Disease	C0002395	CXCR4	7852	P61073	C-X-C motif chemokine receptor 4	G-protein coupled receptor	ENSG00000121966	0.362	0.923	0.017804	0.04		1	4	0	2007	ENSG00000121966	ENSG00000121966
Alzheimer's Disease	C0002395	FTO	79068	Q9C0B1	FTO alpha-ketoglutarate dependent dioxygenase		ENSG00000140718	0.486	0.885	8.36e-08	0.04		1	4	4	2011	ENSG00000140718	ENSG00000140718
Alzheimer's Disease	C0002395	MMEL1	79258	Q495T6	membrane metalloendopeptidase like 1	Enzyme	ENSG00000142606	0.606	0.692	1.24e-22	0.04		1	4	0	2009	ENSG00000142606	ENSG00000142606
Alzheimer's Disease	C0002395	TREML2	79865	Q5T2D2	triggering receptor expressed on myeloid cells like 2		ENSG00000112195	0.861	0.192	1.14e-09	0.04		1	4	1	2014	ENSG00000112195	ENSG00000112195
Alzheimer's Disease	C0002395	NANOG	79923	Q9H9S0	Nanog homeobox	Transcription factor	ENSG00000111704	0.531	0.654	0.72022	0.04		1	4	1	2016	ENSG00000111704	ENSG00000111704
Alzheimer's Disease	C0002395	COASY	80347	Q13057	Coenzyme A synthase	Enzyme	ENSG00000068120	0.551	0.654	8.09e-10	0.04		1	4	0	2010	ENSG00000068120	ENSG00000068120
Alzheimer's Disease	C0002395	CALM3	808	P0DP23;P0DP24;P0DP25	calmodulin 3	Calcium-binding protein	ENSG00000160014	0.485	0.846	0.92749	0.04		1	4	0	1997	ENSG00000160014	ENSG00000160014
Alzheimer's Disease	C0002395	CAMK2A	815	Q9UQM7	calcium/calmodulin dependent protein kinase II alpha	Kinase	ENSG00000070808	0.612	0.538	0.99845	0.04		1	4	6	2005	ENSG00000070808	ENSG00000070808
Alzheimer's Disease	C0002395	MAP1LC3B	81631	Q9GZQ8	microtubule associated protein 1 light chain 3 beta	Cellular structure	ENSG00000140941	0.506	0.846	0.0019065	0.04		1	4	0	2014	ENSG00000140941	ENSG00000140941
Alzheimer's Disease	C0002395	EBPL	84650	Q9BY08	EBP like	Enzyme	ENSG00000123179	0.615	0.577	7.82e-05	0.04		0.75	4	0	2010	ENSG00000123179	ENSG00000123179
Alzheimer's Disease	C0002395	OGT	8473	O15294	O-linked N-acetylglucosamine (GlcNAc) transferase		ENSG00000147162	0.626	0.731	1	0.04		1	4	0	2009	ENSG00000147162	ENSG00000147162
Alzheimer's Disease	C0002395	ATCAY	85300	Q86WG3	ATCAY kinesin light chain interacting caytaxin		ENSG00000167654	0.805	0.192	0.62076	0.04		1	4	0	2002	ENSG00000167654	ENSG00000167654
Alzheimer's Disease	C0002395	IRS2	8660	Q9Y4H2	insulin receptor substrate 2		ENSG00000185950	0.535	0.654	0.99032	0.04		1	4	0	2012	ENSG00000185950	ENSG00000185950
Alzheimer's Disease	C0002395	MBTPS1	8720	Q14703	membrane bound transcription factor peptidase	site 1	ENSG00000140943	148	0.532	0.692	7.59e-09	0.04		1	4	0	ENSG00000140943	2019
Alzheimer's Disease	C0002395	PABPC4	8761	Q13310	poly(A) binding protein cytoplasmic 4		ENSG00000090621	0.729	0.346	0.99905	0.04		1	4	0	1999	ENSG00000090621	ENSG00000090621
Alzheimer's Disease	C0002395	HDAC3	8841	O15379	histone deacetylase 3	Epigenetic regulator	ENSG00000171720	0.511	0.731	0.56737	0.04		1	4	0	2017	ENSG00000171720	ENSG00000171720
Alzheimer's Disease	C0002395	MGAM	8972	O43451	maltase-glucoamylase	Enzyme	ENSG00000257335	0.592	0.615	1.04e-35	0.04		1	4	0	2018	ENSG00000257335	ENSG00000257335
Alzheimer's Disease	C0002395	WNT3A	89780	P56704	Wnt family member 3A	Signaling	ENSG00000154342	0.532	0.769	0.96491	0.04		1	4	0	2014	ENSG00000154342	ENSG00000154342
Alzheimer's Disease	C0002395	SLC25A27	9481	O95847	solute carrier family 25 member 27	Transporter	ENSG00000153291	0.711	0.423	0.00026907	0.04		1	4	1	2016	ENSG00000153291	ENSG00000153291
Alzheimer's Disease	C0002395	KLK4	9622	Q9Y5K2	kallikrein related peptidase 4	Enzyme	ENSG00000167749	0.559	0.692	4.54e-06	0.04		1	4	0	2001	ENSG00000167749	ENSG00000167749
Alzheimer's Disease	C0002395	HDAC4	9759	P56524	histone deacetylase 4	Epigenetic regulator	ENSG00000068024	0.484	0.885	1	0.04		1	4	0	2013	ENSG00000068024	ENSG00000068024
Alzheimer's Disease	C0002395	KEAP1	9817	Q14145	kelch like ECH associated protein 1		ENSG00000079999	0.475	0.808	0.00038766	0.04		0.75	4	0	2010	ENSG00000079999	ENSG00000079999
Alzheimer's Disease	C0002395	AD11	100188795		Alzheimer disease-11		AD11	0.722	0.462		0.03		1	3	0	2002	AD11	AD11
Alzheimer's Disease	C0002395	CDK4	1019	P11802	cyclin dependent kinase 4	Kinase	ENSG00000135446	0.412	0.808	0.062909	0.03		1	3	0	1999	ENSG00000135446	ENSG00000135446
Alzheimer's Disease	C0002395	GDF11	10220	O95390	growth differentiation factor 11	Signaling	ENSG00000135414	0.584	0.692	0.97645	0.03		1	3	0	2015	ENSG00000135414	ENSG00000135414
Alzheimer's Disease	C0002395	GPHN	10243	Q9NQX3	gephyrin		ENSG00000171723	0.608	0.538	0.99998	0.03		1	3	1	2008	ENSG00000171723	ENSG00000171723
Alzheimer's Disease	C0002395	STUB1	10273	Q9UNE7	STIP1 homology and U-box containing protein 1		ENSG00000103266	0.544	0.692	0.018667	0.03		1	3	0	2005	ENSG00000103266	ENSG00000103266
Alzheimer's Disease	C0002395	LILRB2	10288		leukocyte immunoglobulin like receptor B2		ENSG00000131042	0.623	0.615	1.28e-14	0.03		1	3	0	2013	ENSG00000131042	ENSG00000131042
Alzheimer's Disease	C0002395	AKR1A1	10327	P14550	aldo-keto reductase family 1 member A1	Enzyme	ENSG00000117448	0.51	0.846	6.66e-07	0.03		1	3	0	2004	ENSG00000117448	ENSG00000117448
Alzheimer's Disease	C0002395	OLFM1	10439	Q99784	olfactomedin 1	Cellular structure	ENSG00000130558	0.695	0.423	0.99679	0.03		1	3	0	1998	ENSG00000130558	ENSG00000130558
Alzheimer's Disease	C0002395	SLC9A6	10479	Q92581	solute carrier family 9 member A6	Transporter	ENSG00000198689	0.516	0.846	0.99833	0.03		1	3	0	2015	ENSG00000198689	ENSG00000198689
Alzheimer's Disease	C0002395	CREB3	10488	O43889	cAMP responsive element binding protein 3		ENSG00000107175	0.663	0.654	1.85e-05	0.03		1	3	0	2001	ENSG00000107175	ENSG00000107175
Alzheimer's Disease	C0002395	PITRM1	10531	Q5JRX3	pitrilysin metallopeptidase 1	Enzyme	ENSG00000107959	0.821	0.308	5.93e-21	0.03		0.667	3	0	2010	ENSG00000107959	ENSG00000107959
Alzheimer's Disease	C0002395	SCGN	10590	O76038	secretagogin	EF-hand calcium binding protein	ENSG00000079689	34	0.695	0.5	2.34e-11	0.03		1	3	0	ENSG00000079689	2019
Alzheimer's Disease	C0002395	CXCR6	10663	O00574	C-X-C motif chemokine receptor 6	G-protein coupled receptor	ENSG00000172215	0.448	0.885	5.72e-05	0.03		1	3	0	2011	ENSG00000172215	ENSG00000172215
Alzheimer's Disease	C0002395	CETN1	1068	Q12798	centrin 1	Calcium-binding protein	ENSG00000177143	0.584	0.654	0.21511	0.03		1	3	0	2008	ENSG00000177143	ENSG00000177143
Alzheimer's Disease	C0002395	NCKAP1	10787	Q9Y2A7	NCK associated protein 1		ENSG00000061676	0.722	0.538	1	0.03		1	3	0	2000	ENSG00000061676	ENSG00000061676
Alzheimer's Disease	C0002395	LOC107987479	107987479		cytochrome P450 2D6		LOC107987479	0.597	0.769		0.03		1	3	0	2009	LOC107987479	LOC107987479
Alzheimer's Disease	C0002395	CPLX2	10814	Q6PUV4	complexin 2		ENSG00000145920	0.736	0.231	0.52601	0.03		1	3	0	2015	ENSG00000145920	ENSG00000145920
Alzheimer's Disease	C0002395	EDAR	10913	Q9UNE0	ectodysplasin A receptor		ENSG00000135960	0.623	0.423	1.32e-06	0.03		1	3	0	2017	ENSG00000135960	ENSG00000135960
Alzheimer's Disease	C0002395	METAP2	10988	P50579	methionyl aminopeptidase 2		ENSG00000111142	0.593	0.769	0.0039908	0.03		1	3	0	2012	ENSG00000111142	ENSG00000111142
Alzheimer's Disease	C0002395	IMMT	10989	Q16891	inner membrane mitochondrial protein		ENSG00000132305	0.576	0.846	0.0133	0.03		1	3	0	1998	ENSG00000132305	ENSG00000132305
Alzheimer's Disease	C0002395	SDS	10993	P20132	serine dehydratase	Enzyme	ENSG00000135094	0.534	0.769	0.00013923	0.03		1	3	0	2017	ENSG00000135094	ENSG00000135094
Alzheimer's Disease	C0002395	ADAP1	11033	O75689	ArfGAP with dual PH domains 1		ENSG00000105963	0.839	0.154	0.5333	0.03		1	3	0	2002	ENSG00000105963	ENSG00000105963
Alzheimer's Disease	C0002395	ADAM30	11085	Q9UKF2	ADAM metallopeptidase domain 30	Enzyme	ENSG00000134249	0.89	0.192		0.03		1	3	0	2016	ENSG00000134249	ENSG00000134249
Alzheimer's Disease	C0002395	CIT	11113	O14578	citron rho-interacting serine/threonine kinase	Kinase	ENSG00000122966	0.555	0.692	0.9997	0.03		1	3	0	2017	ENSG00000122966	ENSG00000122966
Alzheimer's Disease	C0002395	CHGA	1113	P10645	chromogranin A		ENSG00000100604	0.49	0.808	0.030369	0.03		1	3	0	2003	ENSG00000100604	ENSG00000100604
Alzheimer's Disease	C0002395	CHRM1	1128	P11229	cholinergic receptor muscarinic 1	G-protein coupled receptor	ENSG00000168539	0.653	0.577	0.99059	0.03		1	3	1	2004	ENSG00000168539	ENSG00000168539
Alzheimer's Disease	C0002395	CHRM2	1129	P08172	cholinergic receptor muscarinic 2	G-protein coupled receptor	ENSG00000181072	0.585	0.615	0.18197	0.03		1	3	0	2001	ENSG00000181072	ENSG00000181072
Alzheimer's Disease	C0002395	CKB	1152	P12277	creatine kinase B	Kinase	ENSG00000166165	0.608	0.615	0.2189	0.03		1	3	0	1997	ENSG00000166165	ENSG00000166165
Alzheimer's Disease	C0002395	CLK1	1195	P49759	CDC like kinase 1	Kinase	ENSG00000013441	0.769	0.423	7.6e-07	0.03		1	3	0	2014	ENSG00000013441	ENSG00000013441
Alzheimer's Disease	C0002395	ATF2	1386	P15336	activating transcription factor 2	Transcription factor	ENSG00000115966	0.551	0.808	0.99131	0.03		1	3	0	2004	ENSG00000115966	ENSG00000115966
Alzheimer's Disease	C0002395	CS	1431	O75390	citrate synthase	Enzyme	ENSG00000062485	0.59	0.654	0.98402	0.03		1	3	0	2019	ENSG00000062485	ENSG00000062485
Alzheimer's Disease	C0002395	CSF1	1435	P09603	colony stimulating factor 1		ENSG00000184371	0.473	0.808	0.99634	0.03		1	3	0	2006	ENSG00000184371	ENSG00000184371
Alzheimer's Disease	C0002395	ADRA1A	148	P35348	adrenoceptor alpha 1A	G-protein coupled receptor	ENSG00000120907	0.462	0.846	3.37e-07	0.03		1	3	0	2011	ENSG00000120907	ENSG00000120907
Alzheimer's Disease	C0002395	CTRL	1506	P40313	chymotrypsin like	Enzyme	ENSG00000141086	0.599	0.846	1.1e-09	0.03		1	3	0	1997	ENSG00000141086	ENSG00000141086
Alzheimer's Disease	C0002395	CTSS	1520	P25774	cathepsin S	Enzyme	ENSG00000163131	0.539	0.731	0.34178	0.03		1	3	0	1995	ENSG00000163131	ENSG00000163131
Alzheimer's Disease	C0002395	ADRB1	153	P08588	adrenoceptor beta 1	G-protein coupled receptor	ENSG00000043591	0.555	0.769	2.88e-06	0.03		1	3	0	2004	ENSG00000043591	ENSG00000043591
Alzheimer's Disease	C0002395	CYBB	1536	P04839	cytochrome b-245 beta chain	Ion channel	ENSG00000165168	0.452	0.885	0.99904	0.03		1	3	0	2006	ENSG00000165168	ENSG00000165168
Alzheimer's Disease	C0002395	CYP17A1	1586	P05093	cytochrome P450 family 17 subfamily A member 1		ENSG00000148795	0.462	0.769	0.00026255	0.03		1	3	2	2012	ENSG00000148795	ENSG00000148795
Alzheimer's Disease	C0002395	SARDH	1757	Q9UL12	sarcosine dehydrogenase	Enzyme	ENSG00000123453	0.523	0.846	5.27e-16	0.03		1	3	0	2017	ENSG00000123453	ENSG00000123453
Alzheimer's Disease	C0002395	DMRT1	1761	Q9Y5R6	doublesex and mab-3 related transcription factor 1		ENSG00000137090	0.559	0.654	0.7387	0.03		1	3	0	2015	ENSG00000137090	ENSG00000137090
Alzheimer's Disease	C0002395	DNM2	1785	P50570	dynamin 2	Enzyme modulator	ENSG00000079805	0.542	0.769	0.99998	0.03		1	3	0	2008	ENSG00000079805	ENSG00000079805
Alzheimer's Disease	C0002395	DNMT3B	1789	Q9UBC3	DNA methyltransferase 3 beta		ENSG00000088305	0.453	0.846	0.19964	0.03		1	3	0	2014	ENSG00000088305	ENSG00000088305
Alzheimer's Disease	C0002395	DRD3	1814	P35462	dopamine receptor D3	G-protein coupled receptor	ENSG00000151577	0.529	0.692	0.0023694	0.03		1	3	0	1998	ENSG00000151577	ENSG00000151577
Alzheimer's Disease	C0002395	TSC22D3	1831	Q99576	TSC22 domain family member 3		ENSG00000157514	0.619	0.654	0.4339	0.03		1	3	0	2017	ENSG00000157514	ENSG00000157514
Alzheimer's Disease	C0002395	EDNRA	1909	P25101	endothelin receptor type A	G-protein coupled receptor	ENSG00000151617	0.426	0.885	0.99158	0.03		1	3	0	2011	ENSG00000151617	ENSG00000151617
Alzheimer's Disease	C0002395	EGF	1950	P01133	epidermal growth factor		ENSG00000138798	0.357	0.923	8.53e-17	0.03		1	3	0	2015	ENSG00000138798	ENSG00000138798
Alzheimer's Disease	C0002395	DCP1B	196513	Q8IZD4	decapping mRNA 1B	Transcription factor	ENSG00000151065	0.792	0.269	1.6e-10	0.03		0.667	3	0	2002	ENSG00000151065	ENSG00000151065
Alzheimer's Disease	C0002395	ENPEP	2028	Q07075	glutamyl aminopeptidase	Enzyme	ENSG00000138792	0.564	0.731	1.39e-28	0.03		1	3	0	1997	ENSG00000138792	ENSG00000138792
Alzheimer's Disease	C0002395	ERBB4	2066	Q15303	erb-b2 receptor tyrosine kinase 4	Kinase	ENSG00000178568	0.455	0.846	0.99912	0.03		1	3	0	2002	ENSG00000178568	ENSG00000178568
Alzheimer's Disease	C0002395	AKT2	208	P31751	AKT serine/threonine kinase 2	Kinase	ENSG00000105221	0.474	0.769	0.64432	0.03		1	3	0	2017	ENSG00000105221	ENSG00000105221
Alzheimer's Disease	C0002395	F2RL1	2150	P55085	F2R like trypsin receptor 1	G-protein coupled receptor	ENSG00000164251	0.48	0.769	0.00014843	0.03		1	3	0	2007	ENSG00000164251	ENSG00000164251
Alzheimer's Disease	C0002395	F12	2161	P00748	coagulation factor XII	Enzyme	ENSG00000131187	0.612	0.577	8.25e-08	0.03		1	3	0	2017	ENSG00000131187	ENSG00000131187
Alzheimer's Disease	C0002395	FAAH	2166	O00519	fatty acid amide hydrolase		ENSG00000117480	0.545	0.692	4.44e-11	0.03		1	3	0	2003	ENSG00000117480	ENSG00000117480
Alzheimer's Disease	C0002395	FABP3	2170	P05413	fatty acid binding protein 3		ENSG00000121769	0.585	0.692	0.44326	0.03		1	3	0	2003	ENSG00000121769	ENSG00000121769
Alzheimer's Disease	C0002395	FAT1	2195	Q14517	FAT atypical cadherin 1		ENSG00000083857	0.508	0.808	1.2e-12	0.03		1	3	0	2011	ENSG00000083857	ENSG00000083857
Alzheimer's Disease	C0002395	FCGR3A	2214	P08637	Fc fragment of IgG receptor IIIa	Cell adhesion	ENSG00000203747	0.432	0.962	3.7e-06	0.03		1	3	0	2015	ENSG00000203747	ENSG00000203747
Alzheimer's Disease	C0002395	FCGR3B	2215	O75015	Fc fragment of IgG receptor IIIb	Cell adhesion	ENSG00000162747	0.452	0.962	3.03e-07	0.03		1	3	0	2015	ENSG00000162747	ENSG00000162747
Alzheimer's Disease	C0002395	FDPS	2224	P14324	farnesyl diphosphate synthase	Enzyme	ENSG00000160752	0.599	0.769	0.0056199	0.03		1	3	0	2007	ENSG00000160752	ENSG00000160752
Alzheimer's Disease	C0002395	FGFR3	2261	P22607	fibroblast growth factor receptor 3	Kinase	ENSG00000068078	0.391	0.846	1.64e-05	0.03		1	3	0	2008	ENSG00000068078	ENSG00000068078
Alzheimer's Disease	C0002395	LMTK2	22853	Q8IWU2	lemur tyrosine kinase 2	Kinase	ENSG00000164715	0.729	0.462	0.99978	0.03		1	3	0	2018	ENSG00000164715	ENSG00000164715
Alzheimer's Disease	C0002395	NLGN1	22871	Q8N2Q7	neuroligin 1		ENSG00000169760	0.705	0.385	0.85276	0.03		1	3	0	2015	ENSG00000169760	ENSG00000169760
Alzheimer's Disease	C0002395	SBNO2	22904	Q9Y2G9	strawberry notch homolog 2	Enzyme	ENSG00000064932	0.663	0.538	0.0070655	0.03		1	3	0	2011	ENSG00000064932	ENSG00000064932
Alzheimer's Disease	C0002395	SHANK2	22941	Q9UPX8	SH3 and multiple ankyrin repeat domains 2		ENSG00000162105	0.663	0.385	8.43e-07	0.03		1	3	0	2014	ENSG00000162105	ENSG00000162105
Alzheimer's Disease	C0002395	PAXIP1	22976	Q6ZW49	PAX interacting protein 1		ENSG00000157212	0.769	0.269	1	0.03		1	3	0	2005	ENSG00000157212	ENSG00000157212
Alzheimer's Disease	C0002395	SPEN	23013	Q96T58	spen family transcriptional repressor		ENSG00000065526	0.644	0.654	1	0.03		1	3	0	2008	ENSG00000065526	ENSG00000065526
Alzheimer's Disease	C0002395	NCOA6	23054	Q14686	nuclear receptor coactivator 6	Nucleic acid binding	ENSG00000198646	0.647	0.731	0.99913	0.03		1	3	0	1991	ENSG00000198646	ENSG00000198646
Alzheimer's Disease	C0002395	FLNA	2316	P21333	filamin A		ENSG00000196924	0.419	0.846	1	0.03		0.667	3	0	1986	ENSG00000196924	ENSG00000196924
Alzheimer's Disease	C0002395	DNMBP	23268	Q6XZF7	dynamin binding protein		ENSG00000107554	0.743	0.423	5.72e-17	0.03		0.667	3	2	2006	ENSG00000107554	ENSG00000107554
Alzheimer's Disease	C0002395	NPTXR	23467	O95502	neuronal pentraxin receptor		ENSG00000221890	0.751	0.423	0.71597	0.03		0.667	3	0	2015	ENSG00000221890	ENSG00000221890
Alzheimer's Disease	C0002395	PRND	23627	Q9UKY0	prion like protein doppel		ENSG00000171864	0.751	0.192	0.012539	0.03		1	3	0	2002	ENSG00000171864	ENSG00000171864
Alzheimer's Disease	C0002395	PPP1R15A	23645	O75807	protein phosphatase 1 regulatory subunit 15A		ENSG00000087074	0.608	0.692	2.21e-12	0.03		1	3	0	2015	ENSG00000087074	ENSG00000087074
Alzheimer's Disease	C0002395	CIZ1	25792	Q9ULV3	CDKN1A interacting zinc finger protein 1		ENSG00000148337	0.617	0.5	0.063172	0.03		0.333	3	0	2008	ENSG00000148337	ENSG00000148337
Alzheimer's Disease	C0002395	TPSG1	25823	Q9NRR2	tryptase gamma 1	Enzyme	ENSG00000116176	0.638	0.5	7.59e-15	0.03		1	3	0	2017	ENSG00000116176	ENSG00000116176
Alzheimer's Disease	C0002395	GGA1	26088	Q9UJY5	golgi associated	gamma adaptin ear containing	ENSG00000100083		2	0.931	0.154	0.99992	0.03		0.667	3	ENSG00000100083	2006
Alzheimer's Disease	C0002395	GAS6	2621	Q14393	growth arrest specific 6	Extracellular structure	ENSG00000183087	0.5	0.769	0.034477	0.03		1	3	0	2017	ENSG00000183087	ENSG00000183087
Alzheimer's Disease	C0002395	GC	2638	P02774	GC vitamin D binding protein	Transporter	ENSG00000145321	0.489	0.885	2.73e-11	0.03		0.667	3	0	2018	ENSG00000145321	ENSG00000145321
Alzheimer's Disease	C0002395	AATF	26574	Q9NY61	apoptosis antagonizing transcription factor	Transcription factor	ENSG00000275700	0.641	0.731	2.6e-12	0.03		1	3	0	2018	ENSG00000275700	ENSG00000275700
Alzheimer's Disease	C0002395	GLB1	2720	P16278	galactosidase beta 1	Enzyme	ENSG00000170266	0.448	0.808	7.92e-10	0.03		1	3	0	2014	ENSG00000170266	ENSG00000170266
Alzheimer's Disease	C0002395	RBMS3	27303	Q6XE24	RNA binding motif single stranded interacting protein 3		ENSG00000144642	0.553	0.692	0.2128	0.03		1	3	0	2018	ENSG00000144642	ENSG00000144642
Alzheimer's Disease	C0002395	GLO1	2739	Q04760	glyoxalase I		ENSG00000124767	0.537	0.769	9.67e-07	0.03		1	3	1	1984	ENSG00000124767	ENSG00000124767
Alzheimer's Disease	C0002395	ANGPT1	284	Q15389	angiopoietin 1	Signaling	ENSG00000154188	0.446	0.808	0.95208	0.03		1	3	0	2016	ENSG00000154188	ENSG00000154188
Alzheimer's Disease	C0002395	CISD3	284106	P0C7P0	CDGSH iron sulfur domain 3		ENSG00000277972	0.711	0.577	0.019823	0.03		1	3	0	2008	ENSG00000277972	ENSG00000277972
Alzheimer's Disease	C0002395	ANGPT2	285	O15123	angiopoietin 2	Signaling	ENSG00000091879	0.41	0.846	0.83208	0.03		1	3	0	2006	ENSG00000091879	ENSG00000091879
Alzheimer's Disease	C0002395	GPR42	2866	O15529	G protein-coupled receptor 42 (gene/pseudogene)	G-protein coupled receptor	ENSG00000126251	0.475	0.846	0.050905	0.03		1	3	0	2011	ENSG00000126251	ENSG00000126251
Alzheimer's Disease	C0002395	GPX1	2876	P07203	glutathione peroxidase 1	Enzyme	ENSG00000233276	0.458	0.923	3.85e-05	0.03		1	3	0	2010	ENSG00000233276	ENSG00000233276
Alzheimer's Disease	C0002395	GRB2	2885	P62993	growth factor receptor bound protein 2		ENSG00000177885	0.546	0.769	0.93934	0.03		1	3	0	2002	ENSG00000177885	ENSG00000177885
Alzheimer's Disease	C0002395	GRIN1	2902	Q05586	glutamate ionotropic receptor NMDA type subunit 1	Ion channel	ENSG00000176884	0.561	0.692	0.97629	0.03		1	3	0	2000	ENSG00000176884	ENSG00000176884
Alzheimer's Disease	C0002395	PYCARD	29108	Q9ULZ3	PYD and CARD domain containing	Enzyme	ENSG00000103490	0.457	0.808	0.00019768	0.03		1	3	0	2014	ENSG00000103490	ENSG00000103490
Alzheimer's Disease	C0002395	CD274	29126	Q9NZQ7	CD274 molecule	Receptor	ENSG00000120217	0.324	0.923	0.01916	0.03		1	3	0	2017	ENSG00000120217	ENSG00000120217
Alzheimer's Disease	C0002395	CXCL1	2919	P09341	C-X-C motif chemokine ligand 1	Signaling	ENSG00000163739	0.449	0.923	0.11845	0.03		0.667	3	0	2005	ENSG00000163739	ENSG00000163739
Alzheimer's Disease	C0002395	GSTM3	2947	P21266	glutathione S-transferase mu 3		ENSG00000134202	0.552	0.808	4.36e-07	0.03		1	3	2	2009	ENSG00000134202	ENSG00000134202
Alzheimer's Disease	C0002395	SLC40A1	30061	Q9NP59	solute carrier family 40 member 1	Transporter	ENSG00000138449	0.57	0.731	0.98835	0.03		1	3	0	2015	ENSG00000138449	ENSG00000138449
Alzheimer's Disease	C0002395	ANXA5	308	P08758	annexin A5		ENSG00000164111	0.458	0.769	3.8e-15	0.03		1	3	0	2010	ENSG00000164111	ENSG00000164111
Alzheimer's Disease	C0002395	HK1	3098	P19367	hexokinase 1	Kinase	ENSG00000156515	0.542	0.731	0.91459	0.03		1	3	0	2011	ENSG00000156515	ENSG00000156515
Alzheimer's Disease	C0002395	HMGCS2	3158	P54868	3-hydroxy-3-methylglutaryl-CoA synthase 2		ENSG00000134240	0.666	0.577	4.34e-14	0.03		1	3	0	2007	ENSG00000134240	ENSG00000134240
Alzheimer's Disease	C0002395	APBA2	321	Q99767	amyloid beta precursor protein binding family A member 2	Transporter	ENSG00000034053	0.7	0.385	0.74272	0.03		1	3	0	1999	ENSG00000034053	ENSG00000034053
Alzheimer's Disease	C0002395	HPS1	3257	Q92902	HPS1 biogenesis of lysosomal organelles complex 3 subunit 1		ENSG00000107521	0.636	0.692	1.32e-07	0.03		1	3	4	2005	ENSG00000107521	ENSG00000107521
Alzheimer's Disease	C0002395	APEX1	328	P27695	apurinic/apyrimidinic endodeoxyribonuclease 1		ENSG00000100823	0.458	0.846	1.92e-07	0.03		1	3	1	2008	ENSG00000100823	ENSG00000100823
Alzheimer's Disease	C0002395	HTC2	3342		hypertrichosis 2 (generalized	congenital)	HTC2	511	0.392	0.808		0.03		1	3	0	HTC2	2019
Alzheimer's Disease	C0002395	HTR2C	3358	P28335	5-hydroxytryptamine receptor 2C	G-protein coupled receptor	ENSG00000147246	0.555	0.692	0.037023	0.03		1	3	1	1998	ENSG00000147246	ENSG00000147246
Alzheimer's Disease	C0002395	GOLGA6A	342096	Q9NYA3	golgin A6 family member A		ENSG00000159289	0.592	0.654	1.61e-05	0.03		1	3	0	2017	ENSG00000159289	ENSG00000159289
Alzheimer's Disease	C0002395	IGFBP7	3490	Q16270	insulin like growth factor binding protein 7		ENSG00000163453	0.476	0.769	0.0012873	0.03		1	3	0	2014	ENSG00000163453	ENSG00000163453
Alzheimer's Disease	C0002395	INPPL1	3636	O15357	inositol polyphosphate phosphatase like 1		ENSG00000165458	0.59	0.769	0.0023313	0.03		1	3	0	2014	ENSG00000165458	ENSG00000165458
Alzheimer's Disease	C0002395	ITPR1	3708	Q14643	inositol 1	4	ENSG00000150995	Ion channel	185	0.534	0.846	1	0.03		1	3	ENSG00000150995	2000
Alzheimer's Disease	C0002395	JUN	3725	P05412	Jun proto-oncogene	AP-1 transcription factor subunit	ENSG00000177606	344	0.442	0.885	0.05962	0.03		1	3	0	ENSG00000177606	2019
Alzheimer's Disease	C0002395	MALAT1	378938		metastasis associated lung adenocarcinoma transcript 1		ENSG00000251562	0.435	0.846		0.03		1	3	0	2018	ENSG00000251562	ENSG00000251562
Alzheimer's Disease	C0002395	L1CAM	3897	P32004	L1 cell adhesion molecule		ENSG00000198910	0.475	0.769	1	0.03		1	3	0	2019	ENSG00000198910	ENSG00000198910
Alzheimer's Disease	C0002395	LAMP2	3920	P13473	lysosomal associated membrane protein 2	Transporter	ENSG00000005893	0.552	0.731	0.26698	0.03		0.667	3	0	2011	ENSG00000005893	ENSG00000005893
Alzheimer's Disease	C0002395	LHCGR	3973	P22888	luteinizing hormone/choriogonadotropin receptor	G-protein coupled receptor	ENSG00000138039	0.528	0.692	5.3e-08	0.03		1	3	0	2003	ENSG00000138039	ENSG00000138039
Alzheimer's Disease	C0002395	LIF	3976	P15018	LIF interleukin 6 family cytokine	Signaling	ENSG00000128342	0.483	0.769	0.5242	0.03		1	3	0	2002	ENSG00000128342	ENSG00000128342
Alzheimer's Disease	C0002395	LMNA	4000	P02545	lamin A/C		ENSG00000160789	0.384	0.885	0.9994	0.03		1	3	0	2016	ENSG00000160789	ENSG00000160789
Alzheimer's Disease	C0002395	LMNB1	4001	P20700	lamin B1		ENSG00000113368	0.564	0.731	0.55481	0.03		1	3	0	2012	ENSG00000113368	ENSG00000113368
Alzheimer's Disease	C0002395	CHCHD10	400916	Q8WYQ3	coiled-coil-helix-coiled-coil-helix domain containing 10		ENSG00000250479	0.623	0.462	5.37e-06	0.03		1	3	0	2017	ENSG00000250479	ENSG00000250479
Alzheimer's Disease	C0002395	LOX	4015	P28300	lysyl oxidase		ENSG00000113083	0.447	0.846	0.98769	0.03		1	3	0	2005	ENSG00000113083	ENSG00000113083
Alzheimer's Disease	C0002395	LYZ	4069	P61626	lysozyme		ENSG00000090382	0.526	0.846	3.41e-06	0.03		1	3	0	2004	ENSG00000090382	ENSG00000090382
Alzheimer's Disease	C0002395	MIR181C	406957		microRNA 181c		ENSG00000207613	0.555	0.769		0.03		1	3	0	2014	ENSG00000207613	ENSG00000207613
Alzheimer's Disease	C0002395	MIR188	406964		microRNA 188		ENSG00000207768	0.612	0.808		0.03		1	3	0	2014	ENSG00000207768	ENSG00000207768
Alzheimer's Disease	C0002395	MIR200A	406983		microRNA 200a		ENSG00000207607	0.519	0.808		0.03		1	3	0	2017	ENSG00000207607	ENSG00000207607
Alzheimer's Disease	C0002395	MIR200B	406984		microRNA 200b		ENSG00000207730	0.5	0.769		0.03		1	3	0	2014	ENSG00000207730	ENSG00000207730
Alzheimer's Disease	C0002395	MIR26B	407017		microRNA 26b		ENSG00000199121	0.529	0.808		0.03		1	3	0	2013	ENSG00000199121	ENSG00000199121
Alzheimer's Disease	C0002395	ARRB2	409	P32121	arrestin beta 2	Enzyme modulator	ENSG00000141480	0.561	0.769	0.50658	0.03		1	3	0	2013	ENSG00000141480	ENSG00000141480
Alzheimer's Disease	C0002395	STS	412	P08842	steroid sulfatase	Enzyme	ENSG00000101846	0.431	0.846	0.80886	0.03		1	3	0	2014	ENSG00000101846	ENSG00000101846
Alzheimer's Disease	C0002395	MBP	4155	P02686	myelin basic protein		ENSG00000197971	0.51	0.885	0.28446	0.03		1	3	0	2009	ENSG00000197971	ENSG00000197971
Alzheimer's Disease	C0002395	MECP2	4204	P51608	methyl-CpG binding protein 2	Epigenetic regulator	ENSG00000169057	0.414	0.846	0.89382	0.03		1	3	0	2016	ENSG00000169057	ENSG00000169057
Alzheimer's Disease	C0002395	MEOX2	4223	P50222	mesenchyme homeobox 2	Transcription factor	ENSG00000106511	0.686	0.5	0.91495	0.03		1	3	0	2005	ENSG00000106511	ENSG00000106511
Alzheimer's Disease	C0002395	MYD88	4615	Q99836	MYD88 innate immune signal transduction adaptor	Enzyme modulator	ENSG00000172936	0.414	0.923	0.12443	0.03		1	3	0	2012	ENSG00000172936	ENSG00000172936
Alzheimer's Disease	C0002395	NEFM	4741	P07197	neurofilament medium		ENSG00000104722	0.674	0.577	0.017983	0.03		1	3	0	1994	ENSG00000104722	ENSG00000104722
Alzheimer's Disease	C0002395	NEUROD1	4760	Q13562	neuronal differentiation 1	Enzyme	ENSG00000162992	0.543	0.808	0.77109	0.03		1	3	0	2017	ENSG00000162992	ENSG00000162992
Alzheimer's Disease	C0002395	ACO1	48	P21399	aconitase 1	Enzyme	ENSG00000122729	0.628	0.577	3.83e-18	0.03		1	3	0	2010	ENSG00000122729	ENSG00000122729
Alzheimer's Disease	C0002395	NPPA	4878	P01160	natriuretic peptide A		ENSG00000175206	0.505	0.769	0.00054522	0.03		1	3	0	1993	ENSG00000175206	ENSG00000175206
Alzheimer's Disease	C0002395	NPTX1	4884	Q15818	neuronal pentraxin 1		ENSG00000171246	0.691	0.385	0.62501	0.03		1	3	0	2017	ENSG00000171246	ENSG00000171246
Alzheimer's Disease	C0002395	NTS	4922	P30990	neurotensin		ENSG00000133636	0.517	0.769	3.85e-05	0.03		1	3	0	2010	ENSG00000133636	ENSG00000133636
Alzheimer's Disease	C0002395	OPRD1	4985	P41143	opioid receptor delta 1	G-protein coupled receptor	ENSG00000116329	0.604	0.731	0.0033233	0.03		1	3	2	2017	ENSG00000116329	ENSG00000116329
Alzheimer's Disease	C0002395	OPRK1	4986	P41145	opioid receptor kappa 1	G-protein coupled receptor	ENSG00000082556	0.555	0.615	4.06e-05	0.03		1	3	0	2015	ENSG00000082556	ENSG00000082556
Alzheimer's Disease	C0002395	ORM1	5004	P02763	orosomucoid 1		ENSG00000229314	0.608	0.731	1.15e-05	0.03		1	3	0	2017	ENSG00000229314	ENSG00000229314
Alzheimer's Disease	C0002395	P2RY1	5028	P47900	purinergic receptor P2Y1	G-protein coupled receptor	ENSG00000169860	0.551	0.769	0.51522	0.03		1	3	0	2014	ENSG00000169860	ENSG00000169860
Alzheimer's Disease	C0002395	PCK1	5105	P35558	phosphoenolpyruvate carboxykinase 1	Kinase	ENSG00000124253	0.608	0.538	8.75e-15	0.03		1	3	1	2007	ENSG00000124253	ENSG00000124253
Alzheimer's Disease	C0002395	PCNA	5111	P12004	proliferating cell nuclear antigen	Nucleic acid binding	ENSG00000132646	0.382	0.846	0.97606	0.03		1	3	0	2001	ENSG00000132646	ENSG00000132646
Alzheimer's Disease	C0002395	CHCHD2	51142	Q9Y6H1	coiled-coil-helix-coiled-coil-helix domain containing 2		ENSG00000106153	0.638	0.538	1.73e-07	0.03		0.667	3	2	2018	ENSG00000106153	ENSG00000106153
Alzheimer's Disease	C0002395	SDF4	51150	Q9BRK5	stromal cell derived factor 4	Calcium-binding protein	ENSG00000078808	0.595	0.654	0.0091042	0.03		1	3	0	2008	ENSG00000078808	ENSG00000078808
Alzheimer's Disease	C0002395	GOLM1	51280	Q8NBJ4	golgi membrane protein 1		ENSG00000135052	0.56	0.692	9.62e-09	0.03		0.667	3	1	2009	ENSG00000135052	ENSG00000135052
Alzheimer's Disease	C0002395	PER1	5187	O15534	period circadian regulator 1	Transcription factor	ENSG00000179094	0.556	0.731	0.00029308	0.03		1	3	0	2010	ENSG00000179094	ENSG00000179094
Alzheimer's Disease	C0002395	PLD2	5338	O14939	phospholipase D2		ENSG00000129219	0.617	0.654	4.14e-27	0.03		1	3	0	2010	ENSG00000129219	ENSG00000129219
Alzheimer's Disease	C0002395	PLXNA2	5362	O75051	plexin A2		ENSG00000076356	0.447	0.808	1.08e-06	0.03		1	3	0	2018	ENSG00000076356	ENSG00000076356
Alzheimer's Disease	C0002395	DDIT4	54541	Q9NX09	DNA damage inducible transcript 4		ENSG00000168209	0.576	0.769	0.00068309	0.03		1	3	0	2003	ENSG00000168209	ENSG00000168209
Alzheimer's Disease	C0002395	PPARD	5467	Q03181	peroxisome proliferator activated receptor delta	Nuclear receptor	ENSG00000112033	0.513	0.846	0.99497	0.03		0.667	3	3	2006	ENSG00000112033	ENSG00000112033
Alzheimer's Disease	C0002395	AVP	551	P01185	arginine vasopressin	Signaling	ENSG00000101200	0.437	0.846	0.074413	0.03		1	3	0	2009	ENSG00000101200	ENSG00000101200
Alzheimer's Disease	C0002395	SBNO1	55206	A3KN83	strawberry notch homolog 1	Enzyme	ENSG00000139697	0.686	0.5	1	0.03		1	3	0	2011	ENSG00000139697	ENSG00000139697
Alzheimer's Disease	C0002395	RCBTB1	55213	Q8NDN9	RCC1 and BTB domain containing protein 1	Enzyme modulator	ENSG00000136144	0.572	0.692	1.56e-06	0.03		1	3	0	2017	ENSG00000136144	ENSG00000136144
Alzheimer's Disease	C0002395	PPP3R1	5534	P63098	protein phosphatase 3 regulatory subunit B	alpha	ENSG00000221823	33	0.682	0.538	0.41481	0.03		1	3	1	ENSG00000221823	2018
Alzheimer's Disease	C0002395	PAG1	55824	Q9NWQ8	phosphoprotein membrane anchor with glycosphingolipid microdomains 1		ENSG00000076641	0.505	0.808	0.017764	0.03		1	3	0	2010	ENSG00000076641	ENSG00000076641
Alzheimer's Disease	C0002395	MAP2K1	5604	Q02750	mitogen-activated protein kinase kinase 1	Kinase	ENSG00000169032	0.439	0.846	0.89669	0.03		1	3	0	2002	ENSG00000169032	ENSG00000169032
Alzheimer's Disease	C0002395	MAP2K2	5605	P36507	mitogen-activated protein kinase kinase 2	Kinase	ENSG00000126934	0.534	0.731	0.96673	0.03		1	3	0	2002	ENSG00000126934	ENSG00000126934
Alzheimer's Disease	C0002395	PRL	5617	P01236	prolactin	Signaling	ENSG00000172179	0.406	0.885	2.9e-07	0.03		1	3	0	2000	ENSG00000172179	ENSG00000172179
Alzheimer's Disease	C0002395	CTNNBL1	56259	Q8WYA6	catenin beta like 1		ENSG00000132792	0.621	0.731	0.0097107	0.03		1	3	0	2007	ENSG00000132792	ENSG00000132792
Alzheimer's Disease	C0002395	PROS1	5627	P07225	protein S		ENSG00000184500	0.467	0.846	0.00047089	0.03		1	3	0	1991	ENSG00000184500	ENSG00000184500
Alzheimer's Disease	C0002395	RETN	56729	Q9HD89	resistin		ENSG00000104918	0.454	0.808	0.036545	0.03		1	3	0	2017	ENSG00000104918	ENSG00000104918
Alzheimer's Disease	C0002395	PNO1	56902	Q9NRX1	partner of NOB1 homolog		ENSG00000115946	0.564	0.615	0.22652	0.03		1	3	0	2018	ENSG00000115946	ENSG00000115946
Alzheimer's Disease	C0002395	PCBP4	57060	P57723	poly(rC) binding protein 4	Enzyme	ENSG00000090097	0.523	0.808	0.0023713	0.03		1	3	0	2010	ENSG00000090097	ENSG00000090097
Alzheimer's Disease	C0002395	BACH1	571	O14867	BTB domain and CNC homolog 1		ENSG00000156273	0.585	0.731	0.57072	0.03		1	3	0	2003	ENSG00000156273	ENSG00000156273
Alzheimer's Disease	C0002395	BAG1	573	Q99933	BAG cochaperone 1		ENSG00000107262	0.538	0.769	6.53e-06	0.03		1	3	0	2007	ENSG00000107262	ENSG00000107262
Alzheimer's Disease	C0002395	PTGDS	5730	P41222	prostaglandin D2 synthase	Enzyme	ENSG00000107317	0.503	0.846	0.0050922	0.03		1	3	0	2005	ENSG00000107317	ENSG00000107317
Alzheimer's Disease	C0002395	CFAP97	57587	Q9P2B7	cilia and flagella associated protein 97		ENSG00000164323	0.638	0.769	0.00010469	0.03		1	3	0	2017	ENSG00000164323	ENSG00000164323
Alzheimer's Disease	C0002395	ACE2	59272	Q9BYF1	angiotensin I converting enzyme 2	Enzyme	ENSG00000130234	0.477	0.769	0.99769	0.03		1	3	0	2016	ENSG00000130234	ENSG00000130234
Alzheimer's Disease	C0002395	NPS	594857	P0C0P6	neuropeptide S		ENSG00000214285	0.619	0.615	0.00014091	0.03		1	3	0	2014	ENSG00000214285	ENSG00000214285
Alzheimer's Disease	C0002395	RBP4	5950	P02753	retinol binding protein 4	Transporter	ENSG00000138207	0.493	0.808	0.51951	0.03		0.667	3	0	2011	ENSG00000138207	ENSG00000138207
Alzheimer's Disease	C0002395	OPN1LW	5956	P04000	opsin 1	long wave sensitive	ENSG00000102076	197	0.497	0.808	0.97535	0.03		1	3	0	ENSG00000102076	2015
Alzheimer's Disease	C0002395	RELA	5970	Q04206	RELA proto-oncogene	NF-kB subunit	ENSG00000173039	483	0.406	0.885	0.99948	0.03		1	3	0	ENSG00000173039	2017
Alzheimer's Disease	C0002395	RGS2	5997	P41220	regulator of G protein signaling 2	Enzyme modulator	ENSG00000116741	0.561	0.769	5.7e-06	0.03		1	3	0	2013	ENSG00000116741	ENSG00000116741
Alzheimer's Disease	C0002395	RGS4	5999	P49798	regulator of G protein signaling 4	Enzyme modulator	ENSG00000117152	0.621	0.577	5.14e-08	0.03		1	3	0	2003	ENSG00000117152	ENSG00000117152
Alzheimer's Disease	C0002395	ROCK1	6093	Q13464	Rho associated coiled-coil containing protein kinase 1	Kinase	ENSG00000067900	0.513	0.731	1	0.03		1	3	0	2006	ENSG00000067900	ENSG00000067900
Alzheimer's Disease	C0002395	CTXN3	613212	Q4LDR2	cortexin 3		ENSG00000205279	0.931	0.077	0.13992	0.03		1	3	0	2013	ENSG00000205279	ENSG00000205279
Alzheimer's Disease	C0002395	RPS6	6194	P62753	ribosomal protein S6	Nucleic acid binding	ENSG00000137154	0.547	0.692	0.9759	0.03		1	3	0	2003	ENSG00000137154	ENSG00000137154
Alzheimer's Disease	C0002395	RPS6KB1	6198	P23443	ribosomal protein S6 kinase B1	Kinase	ENSG00000108443	0.511	0.731	0.97285	0.03		1	3	0	2005	ENSG00000108443	ENSG00000108443
Alzheimer's Disease	C0002395	RXRA	6256	P19793	retinoid X receptor alpha	Nuclear receptor	ENSG00000186350	0.543	0.769	0.99852	0.03		1	3	3	2009	ENSG00000186350	ENSG00000186350
Alzheimer's Disease	C0002395	RYR2	6262	Q92736	ryanodine receptor 2	Ion channel	ENSG00000198626	0.539	0.615	0.99999	0.03		1	3	0	2012	ENSG00000198626	ENSG00000198626
Alzheimer's Disease	C0002395	RYR3	6263	Q15413	ryanodine receptor 3	Ion channel	ENSG00000198838	0.666	0.462	0.70566	0.03		1	3	2	2010	ENSG00000198838	ENSG00000198838
Alzheimer's Disease	C0002395	SAA1	6288	P0DJI8	serum amyloid A1	Transporter	ENSG00000173432	0.513	0.808	0.01493	0.03		1	3	0	2017	ENSG00000173432	ENSG00000173432
Alzheimer's Disease	C0002395	ATXN2	6311	Q99700	ataxin 2	Nucleic acid binding	ENSG00000204842	0.482	0.808	0.85289	0.03		1	3	0	2015	ENSG00000204842	ENSG00000204842
Alzheimer's Disease	C0002395	SCD	6319	O00767	stearoyl-CoA desaturase		ENSG00000099194	0.49	0.808	0.96968	0.03		1	3	0	2003	ENSG00000099194	ENSG00000099194
Alzheimer's Disease	C0002395	SRL	6345	Q86TD4	sarcalumenin	Enzyme modulator	ENSG00000185739	0.597	0.731	8e-08	0.03		1	3	0	2017	ENSG00000185739	ENSG00000185739
Alzheimer's Disease	C0002395	CCL3	6348	P10147	C-C motif chemokine ligand 3	Signaling	ENSG00000277632	0.46	0.885	0.34981	0.03		1	3	0	2007	ENSG00000277632	ENSG00000277632
Alzheimer's Disease	C0002395	SFPQ	6421	P23246	splicing factor proline and glutamine rich	Nucleic acid binding	ENSG00000116560	0.593	0.654	0.99992	0.03		1	3	0	2012	ENSG00000116560	ENSG00000116560
Alzheimer's Disease	C0002395	SGCA	6442	Q16586	sarcoglycan alpha	Calcium-binding protein	ENSG00000108823	0.592	0.654	0.0027124	0.03		1	3	0	2012	ENSG00000108823	ENSG00000108823
Alzheimer's Disease	C0002395	SHBG	6462	P04278	sex hormone binding globulin		ENSG00000129214	0.438	0.808	1.25e-06	0.03		1	3	0	2004	ENSG00000129214	ENSG00000129214
Alzheimer's Disease	C0002395	GORASP1	64689	Q9BQQ3	golgi reassembly stacking protein 1		ENSG00000114745	0.428	0.846	0.019543	0.03		1	3	0	2005	ENSG00000114745	ENSG00000114745
Alzheimer's Disease	C0002395	SKIL	6498	P12757	SKI like proto-oncogene		ENSG00000136603	0.621	0.538	0.98512	0.03		1	3	0	2011	ENSG00000136603	ENSG00000136603
Alzheimer's Disease	C0002395	SLC6A2	6530	P23975	solute carrier family 6 member 2	Transporter	ENSG00000103546	0.49	0.846	0.081524	0.03		1	3	0	2000	ENSG00000103546	ENSG00000103546
Alzheimer's Disease	C0002395	OCM	654231	P0CE72	oncomodulin		ENSG00000122543	0.751	0.423	1.09e-08	0.03		1	3	0	2016	ENSG00000122543	ENSG00000122543
Alzheimer's Disease	C0002395	HNRNPA1P10	664709		heterogeneous nuclear ribonucleoprotein A1 pseudogene 10		ENSG00000214223	0.631	0.654		0.03		1	3	0	2011	ENSG00000214223	ENSG00000214223
Alzheimer's Disease	C0002395	SPP1	6696	P10451	secreted phosphoprotein 1		ENSG00000118785	0.353	0.885	2.15e-06	0.03		1	3	0	2018	ENSG00000118785	ENSG00000118785
Alzheimer's Disease	C0002395	BRS3	680	P32247	bombesin receptor subtype 3	G-protein coupled receptor	ENSG00000102239	0.474	0.846	0.94849	0.03		1	3	0	2011	ENSG00000102239	ENSG00000102239
Alzheimer's Disease	C0002395	TAC1	6863	P20366	tachykinin precursor 1		ENSG00000006128	0.424	0.923	0.74608	0.03		1	3	0	2018	ENSG00000006128	ENSG00000006128
Alzheimer's Disease	C0002395	TAP2	6891	Q03519	transporter 2	ATP binding cassette subfamily B member	ENSG00000204267	155	0.517	0.808	6.89e-11	0.03		1	3	1	ENSG00000204267	2008
Alzheimer's Disease	C0002395	TAT	6898	P17735	tyrosine aminotransferase		ENSG00000198650	0.492	0.846	0.0068998	0.03		1	3	0	2012	ENSG00000198650	ENSG00000198650
Alzheimer's Disease	C0002395	CNTN2	6900	Q02246	contactin 2	Receptor	ENSG00000184144	0.581	0.692	0.0021095	0.03		1	3	0	2017	ENSG00000184144	ENSG00000184144
Alzheimer's Disease	C0002395	TERT	7015	O14746	telomerase reverse transcriptase	Enzyme	ENSG00000164362	0.374	0.846	0.99046	0.03		1	3	0	2015	ENSG00000164362	ENSG00000164362
Alzheimer's Disease	C0002395	TGFBR2	7048	P37173	transforming growth factor beta receptor 2	Kinase	ENSG00000163513	0.413	0.846	0.12535	0.03		1	3	0	2006	ENSG00000163513	ENSG00000163513
Alzheimer's Disease	C0002395	TIMP2	7077	P16035	TIMP metallopeptidase inhibitor 2	Enzyme modulator	ENSG00000035862	0.425	0.846	0.78893	0.03		1	3	0	2003	ENSG00000035862	ENSG00000035862
Alzheimer's Disease	C0002395	TLE1	7088	Q04724	TLE family member 1	transcriptional corepressor	ENSG00000196781	106	0.56	0.654	0.99922	0.03		1	3	0	ENSG00000196781	2018
Alzheimer's Disease	C0002395	TM7SF2	7108	O76062	transmembrane 7 superfamily member 2	Enzyme	ENSG00000149809	0.486	0.808	1.37e-07	0.03		1	3	0	2016	ENSG00000149809	ENSG00000149809
Alzheimer's Disease	C0002395	TP73	7161	O15350	tumor protein p73	Transcription factor	ENSG00000078900	0.449	0.808	0.99696	0.03		0.667	3	1	2004	ENSG00000078900	ENSG00000078900
Alzheimer's Disease	C0002395	TPH1	7166	P17752	tryptophan hydroxylase 1		ENSG00000129167	0.553	0.731	3.19e-07	0.03		1	3	1	2001	ENSG00000129167	ENSG00000129167
Alzheimer's Disease	C0002395	TPT1	7178	P13693	tumor protein	translationally-controlled 1	ENSG00000133112	143	0.528	0.731	0.80548	0.03		1	3	0	ENSG00000133112	2012
Alzheimer's Disease	C0002395	TSC2	7249	P49815	TSC complex subunit 2	Enzyme modulator	ENSG00000103197	0.439	0.808	1	0.03		1	3	0	2005	ENSG00000103197	ENSG00000103197
Alzheimer's Disease	C0002395	CCR2	729230	P41597	C-C motif chemokine receptor 2		ENSG00000121807	0.418	0.846	0.023412	0.03		1	3	1	2004	ENSG00000121807	ENSG00000121807
Alzheimer's Disease	C0002395	TXN	7295	P10599	thioredoxin		ENSG00000136810	0.447	0.885	0.20119	0.03		1	3	0	2018	ENSG00000136810	ENSG00000136810
Alzheimer's Disease	C0002395	UBE2I	7329	P63279	ubiquitin conjugating enzyme E2 I		ENSG00000103275	0.544	0.769	0.96496	0.03		1	3	1	2008	ENSG00000103275	ENSG00000103275
Alzheimer's Disease	C0002395	BEST1	7439	O76090	bestrophin 1	Ion channel	ENSG00000167995	0.465	0.885	1.82e-12	0.03		0.667	3	0	2016	ENSG00000167995	ENSG00000167995
Alzheimer's Disease	C0002395	TRPV1	7442	Q8NER1	transient receptor potential cation channel subfamily V member 1	Ion channel	ENSG00000196689	0.446	0.885	1.01e-16	0.03		1	3	0	2017	ENSG00000196689	ENSG00000196689
Alzheimer's Disease	C0002395	XK	7504	P51811	X-linked Kx blood group		ENSG00000047597	0.575	0.654	0.95373	0.03		1	3	0	1993	ENSG00000047597	ENSG00000047597
Alzheimer's Disease	C0002395	YY1	7528	P25490	YY1 transcription factor	Transcription factor	ENSG00000100811	0.481	0.808	0.9938	0.03		1	3	0	2006	ENSG00000100811	ENSG00000100811
Alzheimer's Disease	C0002395	CAD	790	P27708	carbamoyl-phosphate synthetase 2	aspartate transcarbamylase	ENSG00000084774	Enzyme	249	0.482	0.846	0.99993	0.03		1	3	ENSG00000084774	2004
Alzheimer's Disease	C0002395	EFHD2	79180	Q96C19	EF-hand domain family member D2	Calcium-binding protein	ENSG00000142634	0.729	0.577	0.0090981	0.03		1	3	0	2013	ENSG00000142634	ENSG00000142634
Alzheimer's Disease	C0002395	CALCA	796	P01258;P06881	calcitonin related polypeptide alpha	Signaling	ENSG00000110680	0.416	0.923	0.015562	0.03		1	3	0	2017	ENSG00000110680	ENSG00000110680
Alzheimer's Disease	C0002395	ECHDC3	79746	Q96DC8	enoyl-CoA hydratase domain containing 3		ENSG00000134463	0.931	0.115	4.76e-06	0.03		1	3	0	2015	ENSG00000134463	ENSG00000134463
Alzheimer's Disease	C0002395	RIN3	79890	Q8TB24	Ras and Rab interactor 3	Enzyme modulator	RIN3	0.792	0.269	4.28e-10	0.03		1	3	0	2017	RIN3	RIN3
Alzheimer's Disease	C0002395	CALM2	805	P0DP23;P0DP24;P0DP25	calmodulin 2	Calcium-binding protein	ENSG00000143933	0.472	0.808	0.92086	0.03		1	3	0	2016	ENSG00000143933	ENSG00000143933
Alzheimer's Disease	C0002395	ANP32A	8125	P39687	acidic nuclear phosphoprotein 32 family member A	Enzyme modulator	ENSG00000140350	0.674	0.577	0.98961	0.03		1	3	0	2015	ENSG00000140350	ENSG00000140350
Alzheimer's Disease	C0002395	TAM	8205		Myeloproliferative syndrome	transient (transient abnormal	TAM	141	0.528	0.731		0.03		1	3	0	TAM	2019
Alzheimer's Disease	C0002395	CAPN2	824	P17655	calpain 2	Enzyme	ENSG00000162909	0.59	0.692	3.52e-22	0.03		1	3	0	2001	ENSG00000162909	ENSG00000162909
Alzheimer's Disease	C0002395	CASP2	835	P42575	caspase 2	Enzyme	ENSG00000106144	0.565	0.731	0.0015026	0.03		1	3	0	1999	ENSG00000106144	ENSG00000106144
Alzheimer's Disease	C0002395	CASP4	837	P49662	caspase 4	Enzyme	ENSG00000196954	0.636	0.654	3.05e-08	0.03		1	3	0	2004	ENSG00000196954	ENSG00000196954
Alzheimer's Disease	C0002395	PPP1R1B	84152	Q9UD71	protein phosphatase 1 regulatory inhibitor subunit 1B	Enzyme modulator	ENSG00000131771	0.617	0.5	0.24098	0.03		1	3	0	2015	ENSG00000131771	ENSG00000131771
Alzheimer's Disease	C0002395	SYVN1	84447	Q86TM6	synoviolin 1		ENSG00000162298	0.599	0.731	0.9997	0.03		1	3	0	2010	ENSG00000162298	ENSG00000162298
Alzheimer's Disease	C0002395	MAK16	84549	Q9BXY0	MAK16 homolog		ENSG00000198042	0.566	0.615	0.96452	0.03		1	3	0	2018	ENSG00000198042	ENSG00000198042
Alzheimer's Disease	C0002395	TNFSF10	8743	P50591	TNF superfamily member 10	Signaling	ENSG00000121858	0.413	0.885	0.13495	0.03		1	3	0	2004	ENSG00000121858	ENSG00000121858
Alzheimer's Disease	C0002395	SPHK1	8877	Q9NYA1	sphingosine kinase 1	Kinase	ENSG00000176170	0.48	0.808	3.03e-07	0.03		1	3	0	2018	ENSG00000176170	ENSG00000176170
Alzheimer's Disease	C0002395	LPAR2	9170	Q9HBW0	lysophosphatidic acid receptor 2	G-protein coupled receptor	ENSG00000064547	0.463	0.846	0.036658	0.03		1	3	0	2011	ENSG00000064547	ENSG00000064547
Alzheimer's Disease	C0002395	PPIG	9360	Q13427	peptidylprolyl isomerase G		ENSG00000138398	0.497	0.846	0.96292	0.03		1	3	0	2004	ENSG00000138398	ENSG00000138398
Alzheimer's Disease	C0002395	NRXN3	9369	Q9HDB5;Q9Y4C0	neurexin 3		ENSG00000021645	0.656	0.615	1	0.03		1	3	1	2018	ENSG00000021645	ENSG00000021645
Alzheimer's Disease	C0002395	MED23	9439	Q9ULK4	mediator complex subunit 23		ENSG00000112282	0.612	0.654	3.1e-08	0.03		1	3	0	2015	ENSG00000112282	ENSG00000112282
Alzheimer's Disease	C0002395	MAPK8IP1	9479	Q9UQF2	mitogen-activated protein kinase 8 interacting protein 1	Signaling	ENSG00000121653	0.716	0.462	0.99983	0.03		0.667	3	0	2003	ENSG00000121653	ENSG00000121653
Alzheimer's Disease	C0002395	CD38	952	P28907	CD38 molecule	Enzyme	ENSG00000004468	0.407	0.885	2.31e-06	0.03		1	3	0	2010	ENSG00000004468	ENSG00000004468
Alzheimer's Disease	C0002395	BAG3	9531	O95817	BAG cochaperone 3		ENSG00000151929	0.498	0.846	0.61738	0.03		1	3	0	2014	ENSG00000151929	ENSG00000151929
Alzheimer's Disease	C0002395	PTGES	9536	O14684	prostaglandin E synthase		ENSG00000148344	0.54	0.769	0.71317	0.03		1	3	0	2013	ENSG00000148344	ENSG00000148344
Alzheimer's Disease	C0002395	APBA3	9546	O96018	amyloid beta precursor protein binding family A member 3	Transporter	ENSG00000011132	0.839	0.192	2.07e-12	0.03		1	3	0	1999	ENSG00000011132	ENSG00000011132
Alzheimer's Disease	C0002395	PRDX6	9588	P30041	peroxiredoxin 6	Enzyme	ENSG00000117592	0.572	0.731	4.82e-05	0.03		1	3	0	2003	ENSG00000117592	ENSG00000117592
Alzheimer's Disease	C0002395	CARTPT	9607	Q16568	CART prepropeptide		ENSG00000164326	0.576	0.692	0.093729	0.03		0.667	3	0	2015	ENSG00000164326	ENSG00000164326
Alzheimer's Disease	C0002395	CD69	969	Q07108	CD69 molecule		ENSG00000110848	0.488	0.923	0.029691	0.03		1	3	1	2007	ENSG00000110848	ENSG00000110848
Alzheimer's Disease	C0002395	CD74	972	P04233	CD74 molecule	Enzyme modulator	ENSG00000019582	0.512	0.808	0.24889	0.03		1	3	0	2015	ENSG00000019582	ENSG00000019582
Alzheimer's Disease	C0002395	SNAP91	9892	O60641	synaptosome associated protein 91	Transporter	ENSG00000065609	0.638	0.538	0.99993	0.03		1	3	0	2010	ENSG00000065609	ENSG00000065609
Alzheimer's Disease	C0002395	SV2A	9900	Q7L0J3	synaptic vesicle glycoprotein 2A	Transporter	ENSG00000159164	0.722	0.269	0.22782	0.03		0.667	3	0	2016	ENSG00000159164	ENSG00000159164
Alzheimer's Disease	C0002395	CDH1	999	P12830	cadherin 1		ENSG00000039068	0.401	0.808	0.14631	0.03		0.667	3	0	2008	ENSG00000039068	ENSG00000039068
Alzheimer's Disease	C0002395	ACOT8	10005	O14734	acyl-CoA thioesterase 8	Enzyme	ENSG00000101473	0.769	0.5	5.97e-06	0.02		1	2	0	2000	ENSG00000101473	ENSG00000101473
Alzheimer's Disease	C0002395	BCL2L11	10018	O43521	BCL2 like 11		ENSG00000153094	0.51	0.731	0.88857	0.02		1	2	0	2007	ENSG00000153094	ENSG00000153094
Alzheimer's Disease	C0002395	TMED7-TICAM2	100302736	Q86XR7;Q9Y3B3	TMED7-TICAM2 readthrough		ENSG00000251201	0.438	0.769	0.0025936	0.02		1	2	0	2008	ENSG00000251201	ENSG00000251201
Alzheimer's Disease	C0002395	TOM1	10043	O60784	target of myb1 membrane trafficking protein		ENSG00000100284	0.711	0.385	1.45e-11	0.02		1	2	0	2018	ENSG00000100284	ENSG00000100284
Alzheimer's Disease	C0002395	ARMCX5-GPRASP2	100528062	Q96D09	ARMCX5-GPRASP2 readthrough		ENSG00000271147	1	0.077		0.02		1	2	0	2004	ENSG00000271147	ENSG00000271147
Alzheimer's Disease	C0002395	NR1H3	10062	Q13133	nuclear receptor subfamily 1 group H member 3	Nuclear receptor	ENSG00000025434	0.566	0.692	0.90374	0.02		1	2	1	2012	ENSG00000025434	ENSG00000025434
Alzheimer's Disease	C0002395	LRPPRC	10128	P42704	leucine rich pentatricopeptide repeat containing		ENSG00000138095	0.493	0.769	2.3e-10	0.02		1	2	0	2013	ENSG00000138095	ENSG00000138095
Alzheimer's Disease	C0002395	PDIA6	10130	Q15084	protein disulfide isomerase family A member 6		ENSG00000143870	0.7	0.462	0.24911	0.02		1	2	0	2014	ENSG00000143870	ENSG00000143870
Alzheimer's Disease	C0002395	SORBS3	10174	O60504	sorbin and SH3 domain containing 3		ENSG00000120896	0.792	0.269	8.23e-12	0.02		1	2	0	2016	ENSG00000120896	ENSG00000120896
Alzheimer's Disease	C0002395	TRIM13	10206	O60858	tripartite motif containing 13		ENSG00000204977	0.462	0.846	0.6366	0.02		1	2	0	2006	ENSG00000204977	ENSG00000204977
Alzheimer's Disease	C0002395	FLOT1	10211	O75955	flotillin 1		ENSG00000137312	0.623	0.692	1.04e-08	0.02		0.5	2	0	2003	ENSG00000137312	ENSG00000137312
Alzheimer's Disease	C0002395	KCNMB2	10242	Q9Y691	potassium calcium-activated channel subfamily M regulatory beta subunit 2	Ion channel	ENSG00000197584	0.722	0.385	0.5544	0.02		1	2	1	2016	ENSG00000197584	ENSG00000197584
Alzheimer's Disease	C0002395	CDKN1A	1026	P38936	cyclin dependent kinase inhibitor 1A		ENSG00000124762	0.403	0.769	0.0018575	0.02		1	2	0	2013	ENSG00000124762	ENSG00000124762
Alzheimer's Disease	C0002395	CDKN1B	1027	P46527	cyclin dependent kinase inhibitor 1B		ENSG00000111276	0.409	0.769	0.62376	0.02		1	2	0	2003	ENSG00000111276	ENSG00000111276
Alzheimer's Disease	C0002395	CBSL	102724560	P0DN79;P35520	cystathionine beta-synthase like		ENSG00000274276	0.54	0.808		0.02		1	2	0	2004	ENSG00000274276	ENSG00000274276
Alzheimer's Disease	C0002395	TPTEP2-CSNK1E	102800317	P49674	TPTEP2-CSNK1E readthrough		ENSG00000283900	0.678	0.5		0.02		1	2	0	2017	ENSG00000283900	ENSG00000283900
Alzheimer's Disease	C0002395	SIRPB1	10326	O00241;Q5TFQ8	signal regulatory protein beta 1	Signaling	ENSG00000101307	0.839	0.231	2.31e-12	0.02		1	2	0	2019	ENSG00000101307	ENSG00000101307
Alzheimer's Disease	C0002395	CDR1-AS	103611090		CDR1 antisense RNA		CDR1-AS	0.623	0.654		0.02		1	2	0	2017	CDR1-AS	CDR1-AS
Alzheimer's Disease	C0002395	KLF2	10365	Q9Y5W3	Kruppel like factor 2	Nucleic acid binding	ENSG00000127528	0.542	0.692	0.56044	0.02		1	2	0	2017	ENSG00000127528	ENSG00000127528
Alzheimer's Disease	C0002395	CPQ	10404	Q9Y646	carboxypeptidase Q	Enzyme	ENSG00000104324	0.579	0.769	1.32e-14	0.02		0.5	2	0	1997	ENSG00000104324	ENSG00000104324
Alzheimer's Disease	C0002395	RAPGEF3	10411	O95398	Rap guanine nucleotide exchange factor 3	Enzyme modulator	ENSG00000079337	0.593	0.692	7.07e-23	0.02		0.5	2	0	2013	ENSG00000079337	ENSG00000079337
Alzheimer's Disease	C0002395	LRP1-AS	105751187		LRP1 antisense RNA		ENSG00000259125	0.722	0.5		0.02		1	2	0	2017	ENSG00000259125	ENSG00000259125
Alzheimer's Disease	C0002395	CES1	1066	P23141	carboxylesterase 1	Enzyme	ENSG00000198848	0.59	0.692	3.32e-15	0.02		1	2	0	2010	ENSG00000198848	ENSG00000198848
Alzheimer's Disease	C0002395	CTCF	10664	P49711	CCCTC-binding factor	Transcription factor	ENSG00000102974	0.504	0.769	0.99994	0.02		1	2	0	2018	ENSG00000102974	ENSG00000102974
Alzheimer's Disease	C0002395	ORI6	107197953		origin of replication ori6		ORI6	0.711	0.5		0.02		1	2	0	2015	ORI6	ORI6
Alzheimer's Disease	C0002395	PTGES3	10728	Q15185	prostaglandin E synthase 3	Chaperone	ENSG00000110958	0.641	0.731	0.98536	0.02		1	2	0	2008	ENSG00000110958	ENSG00000110958
Alzheimer's Disease	C0002395	CFL2	1073	Q9Y281	cofilin 2		ENSG00000165410	0.659	0.5	6.44e-05	0.02		0.5	2	0	2015	ENSG00000165410	ENSG00000165410
Alzheimer's Disease	C0002395	CGA	1081	P01215	glycoprotein hormones	alpha polypeptide	ENSG00000135346	180	0.508	0.808	0.34518	0.02		1	2	0	ENSG00000135346	2019
Alzheimer's Disease	C0002395	CGB3	1082	P0DN86	chorionic gonadotropin subunit beta 3	Signaling	ENSG00000104827	0.57	0.654	0.098257	0.02		1	2	0	2018	ENSG00000104827	ENSG00000104827
Alzheimer's Disease	C0002395	PDE10A	10846	Q9Y233	phosphodiesterase 10A		ENSG00000112541	0.619	0.615	0.99986	0.02		1	2	0	2018	ENSG00000112541	ENSG00000112541
Alzheimer's Disease	C0002395	LILRB1	10859	Q8NHL6	leukocyte immunoglobulin like receptor B1	Receptor	ENSG00000104972	0.51	0.769	5.65e-14	0.02		1	2	0	2019	ENSG00000104972	ENSG00000104972
Alzheimer's Disease	C0002395	EHMT2	10919	Q96KQ7	euchromatic histone lysine methyltransferase 2	Epigenetic regulator	ENSG00000204371	0.59	0.808	0.00010292	0.02		1	2	0	2019	ENSG00000204371	ENSG00000204371
Alzheimer's Disease	C0002395	STIP1	10963	P31948	stress induced phosphoprotein 1		ENSG00000168439	0.578	0.692	0.99987	0.02		1	2	0	2013	ENSG00000168439	ENSG00000168439
Alzheimer's Disease	C0002395	ADAMTS13	11093	Q76LX8	ADAM metallopeptidase with thrombospondin type 1 motif 13	Enzyme	ENSG00000160323	0.496	0.769	5.14e-15	0.02		1	2	0	2018	ENSG00000160323	ENSG00000160323
Alzheimer's Disease	C0002395	CHEK1	1111	O14757	checkpoint kinase 1	Kinase	ENSG00000149554	0.492	0.808	3.14e-08	0.02		1	2	0	2010	ENSG00000149554	ENSG00000149554
Alzheimer's Disease	C0002395	CHIT1	1118	Q13231	chitinase 1		ENSG00000133063	0.525	0.692	7.17e-16	0.02		1	2	0	2017	ENSG00000133063	ENSG00000133063
Alzheimer's Disease	C0002395	CHEK2	11200	O96017	checkpoint kinase 2	Kinase	ENSG00000183765	0.46	0.808	1.21e-24	0.02		1	2	0	2010	ENSG00000183765	ENSG00000183765
Alzheimer's Disease	C0002395	CHM	1121	P24386	CHM Rab escort protein	Enzyme	ENSG00000188419	0.592	0.654	0.99899	0.02		0.5	2	0	2014	ENSG00000188419	ENSG00000188419
Alzheimer's Disease	C0002395	PADI2	11240	Q9Y2J8	peptidyl arginine deiminase 2		ENSG00000117115	0.61	0.615	4.95e-11	0.02		1	2	0	2009	ENSG00000117115	ENSG00000117115
Alzheimer's Disease	C0002395	HRH3	11255	Q9Y5N1	histamine receptor H3	G-protein coupled receptor	ENSG00000101180	0.647	0.462	0.04081	0.02		1	2	0	2009	ENSG00000101180	ENSG00000101180
Alzheimer's Disease	C0002395	PHB2	11331	Q99623	prohibitin 2		ENSG00000215021	0.558	0.769	0.0039339	0.02		1	2	0	1988	ENSG00000215021	ENSG00000215021
Alzheimer's Disease	C0002395	MGLL	11343	Q99685	monoglyceride lipase	Enzyme	ENSG00000074416	0.564	0.731	0.020016	0.02		1	2	0	2012	ENSG00000074416	ENSG00000074416
Alzheimer's Disease	C0002395	AZIN2	113451	Q96A70	antizyme inhibitor 2	Enzyme	ENSG00000142920	0.499	0.808	8.87e-07	0.02		1	2	0	2010	ENSG00000142920	ENSG00000142920
Alzheimer's Disease	C0002395	CHRNA3	1136	P32297	cholinergic receptor nicotinic alpha 3 subunit	Ion channel	ENSG00000080644	0.588	0.692	1.42e-07	0.02		1	2	0	2001	ENSG00000080644	ENSG00000080644
Alzheimer's Disease	C0002395	DBA2	114086		Diamond-Blackfan anemia 2		DBA2	0.599	0.731		0.02		1	2	0	2014	DBA2	DBA2
Alzheimer's Disease	C0002395	GPRASP2	114928	Q96D09	G protein-coupled receptor associated sorting protein 2		ENSG00000158301	0.839	0.154	0.98751	0.02		1	2	0	2004	ENSG00000158301	ENSG00000158301
Alzheimer's Disease	C0002395	H3P17	115482694		H3 histone pseudogene 17		ENSG00000248205	0.674	0.615		0.02		1	2	0	2008	ENSG00000248205	ENSG00000248205
Alzheimer's Disease	C0002395	H3P40	115482723		H3 histone pseudogene 40		ENSG00000258570	0.506	0.846		0.02		1	2	0	1995	ENSG00000258570	ENSG00000258570
Alzheimer's Disease	C0002395	APOA5	116519	Q6Q788	apolipoprotein A5		ENSG00000110243	0.587	0.615	5.58e-10	0.02		1	2	1	2006	ENSG00000110243	ENSG00000110243
Alzheimer's Disease	C0002395	ADD3	120	Q9UEY8	adducin 3	Cellular structure	ENSG00000148700	0.641	0.5	0.9988	0.02		1	2	0	2005	ENSG00000148700	ENSG00000148700
Alzheimer's Disease	C0002395	TPH2	121278	Q8IWU9	tryptophan hydroxylase 2		ENSG00000139287	0.546	0.654	2.54e-07	0.02		1	2	0	2013	ENSG00000139287	ENSG00000139287
Alzheimer's Disease	C0002395	CCR3	1232	P51677	C-C motif chemokine receptor 3	G-protein coupled receptor	ENSG00000183625	0.527	0.808	0.00012636	0.02		1	2	0	2017	ENSG00000183625	ENSG00000183625
Alzheimer's Disease	C0002395	ADH1B	125	P00325	alcohol dehydrogenase 1B (class I)	beta polypeptide	ENSG00000196616	224	0.502	0.846	9.93e-07	0.02		1	2	1	ENSG00000196616	2019
Alzheimer's Disease	C0002395	HSPB6	126393	O14558	heat shock protein family B (small) member 6		ENSG00000004776	0.705	0.385	0.088703	0.02		1	2	0	2011	ENSG00000004776	ENSG00000004776
Alzheimer's Disease	C0002395	COL3A1	1281	P02461	collagen type III alpha 1 chain		ENSG00000168542	0.477	0.808	1	0.02		1	2	0	2004	ENSG00000168542	ENSG00000168542
Alzheimer's Disease	C0002395	COL17A1	1308	Q9UMD9	collagen type XVII alpha 1 chain		ENSG00000065618	0.545	0.769	2.29e-27	0.02		1	2	0	2017	ENSG00000065618	ENSG00000065618
Alzheimer's Disease	C0002395	AHSA2P	130872	Q719I0	activator of HSP90 ATPase homolog 2	pseudogene	ENSG00000173209	11	0.805	0.346	0.00018	0.02		1	2	0	ENSG00000173209	2017
Alzheimer's Disease	C0002395	CD200R1	131450	Q8TD46	CD200 receptor 1		ENSG00000163606	0.623	0.769	4.31e-09	0.02		1	2	0	2009	ENSG00000163606	ENSG00000163606
Alzheimer's Disease	C0002395	COX10	1352	Q12887	cytochrome c oxidase assembly factor heme A:farnesyltransferase COX10	Enzyme	ENSG00000006695	0.623	0.654	0.08405	0.02		1	2	0	2009	ENSG00000006695	ENSG00000006695
Alzheimer's Disease	C0002395	CPE	1363	P16870	carboxypeptidase E		ENSG00000109472	0.584	0.692	0.99233	0.02		1	2	0	2013	ENSG00000109472	ENSG00000109472
Alzheimer's Disease	C0002395	SLC32A1	140679	Q9H598	solute carrier family 32 member 1	Transporter	ENSG00000101438	0.743	0.577	0.96675	0.02		1	2	0	2015	ENSG00000101438	ENSG00000101438
Alzheimer's Disease	C0002395	CRYZ	1429	Q08257	crystallin zeta		ENSG00000116791	0.524	0.731	5.66e-23	0.02		1	2	0	2006	ENSG00000116791	ENSG00000116791
Alzheimer's Disease	C0002395	SLC2A14	144195	Q8TDB8	solute carrier family 2 member 14	Transporter	ENSG00000173262	0.821	0.308	0.041173	0.02		1	2	1	2011	ENSG00000173262	ENSG00000173262
Alzheimer's Disease	C0002395	CSNK1E	1454	P49674	casein kinase 1 epsilon		ENSG00000213923	0.619	0.615	0.99926	0.02		1	2	0	2017	ENSG00000213923	ENSG00000213923
Alzheimer's Disease	C0002395	TTBK2	146057	Q6IQ55	tau tubulin kinase 2	Kinase	ENSG00000128881	0.682	0.423	0.99875	0.02		1	2	0	2018	ENSG00000128881	ENSG00000128881
Alzheimer's Disease	C0002395	APCDD1	147495	Q8J025	APC down-regulated 1		ENSG00000154856	0.644	0.538	0.0073159	0.02		1	2	0	2014	ENSG00000154856	ENSG00000154856
Alzheimer's Disease	C0002395	CTBP1	1487	Q13363	C-terminal binding protein 1	Transcription factor	ENSG00000159692	0.559	0.692	0.98442	0.02		1	2	0	2019	ENSG00000159692	ENSG00000159692
Alzheimer's Disease	C0002395	CTF1	1489	Q16619	cardiotrophin 1		ENSG00000150281	0.636	0.423	0.041899	0.02		1	2	0	2013	ENSG00000150281	ENSG00000150281
Alzheimer's Disease	C0002395	CTNND2	1501	Q9UQB3	catenin delta 2	Cellular structure	ENSG00000169862	0.579	0.731	1	0.02		1	2	0	2000	ENSG00000169862	ENSG00000169862
Alzheimer's Disease	C0002395	CTSG	1511	P08311	cathepsin G	Enzyme	ENSG00000100448	0.563	0.731	9.56e-06	0.02		0.5	2	0	2001	ENSG00000100448	ENSG00000100448
Alzheimer's Disease	C0002395	SGO1	151648	Q5FBB7	shugoshin 1		ENSG00000129810	0.674	0.346	2.59e-12	0.02		1	2	0	2018	ENSG00000129810	ENSG00000129810
Alzheimer's Disease	C0002395	DPPA2	151871	Q7Z7J5	developmental pluripotency associated 2		ENSG00000163530	0.839	0.192	4.79e-09	0.02		1	2	0	1998	ENSG00000163530	ENSG00000163530
Alzheimer's Disease	C0002395	CTSZ	1522	Q9UBR2	cathepsin Z	Enzyme	ENSG00000101160	0.647	0.577	2.26e-16	0.02		1	2	0	2013	ENSG00000101160	ENSG00000101160
Alzheimer's Disease	C0002395	CXADR	1525	P78310	CXADR Ig-like cell adhesion molecule		ENSG00000154639	0.454	0.885	0.36867	0.02		1	2	0	2006	ENSG00000154639	ENSG00000154639
Alzheimer's Disease	C0002395	CYP1A2	1544	P05177	cytochrome P450 family 1 subfamily A member 2	Enzyme	ENSG00000140505	0.494	0.923	2.48e-10	0.02		1	2	0	2005	ENSG00000140505	ENSG00000140505
Alzheimer's Disease	C0002395	GADD45A	1647	P24522	growth arrest and DNA damage inducible alpha		ENSG00000116717	0.526	0.769	0.044075	0.02		1	2	0	1998	ENSG00000116717	ENSG00000116717
Alzheimer's Disease	C0002395	AEBP1	165	Q8IUX7	AE binding protein 1		ENSG00000106624	0.631	0.654	7.35e-11	0.02		1	2	0	2018	ENSG00000106624	ENSG00000106624
Alzheimer's Disease	C0002395	DEFA1	1667	P59665	defensin alpha 1		ENSG00000206047	0.636	0.731		0.02		1	2	0	1986	ENSG00000206047	ENSG00000206047
Alzheimer's Disease	C0002395	PTCRA	171558	Q6ISU1	pre T cell antigen receptor alpha		ENSG00000171611	0.656	0.692	0.14449	0.02		1	2	0	2010	ENSG00000171611	ENSG00000171611
Alzheimer's Disease	C0002395	DLG2	1740	Q15700	discs large MAGUK scaffold protein 2	Receptor	ENSG00000150672	0.67	0.577	0.70796	0.02		1	2	0	2017	ENSG00000150672	ENSG00000150672
Alzheimer's Disease	C0002395	DLG3	1741	Q92796	discs large MAGUK scaffold protein 3		ENSG00000082458	0.544	0.615	0.99999	0.02		1	2	0	2010	ENSG00000082458	ENSG00000082458
Alzheimer's Disease	C0002395	DMD	1756	P11532	dystrophin		ENSG00000198947	0.423	0.923	1	0.02		1	2	0	2009	ENSG00000198947	ENSG00000198947
Alzheimer's Disease	C0002395	DNMT1	1786	P26358	DNA methyltransferase 1	Epigenetic regulator	ENSG00000130816	0.406	0.885	1	0.02		1	2	0	2014	ENSG00000130816	ENSG00000130816
Alzheimer's Disease	C0002395	DOCK2	1794	Q92608	dedicator of cytokinesis 2		ENSG00000134516	0.674	0.462	0.99969	0.02		1	2	0	2009	ENSG00000134516	ENSG00000134516
Alzheimer's Disease	C0002395	ATN1	1822	P54259	atrophin 1		ENSG00000111676	0.409	0.885	0.99992	0.02		1	2	0	2015	ENSG00000111676	ENSG00000111676
Alzheimer's Disease	C0002395	DUSP1	1843	P28562	dual specificity phosphatase 1		ENSG00000120129	0.491	0.808	0.010151	0.02		1	2	0	2016	ENSG00000120129	ENSG00000120129
Alzheimer's Disease	C0002395	DUSP6	1848	Q16828	dual specificity phosphatase 6		ENSG00000139318	0.511	0.846	0.97603	0.02		1	2	0	2014	ENSG00000139318	ENSG00000139318
Alzheimer's Disease	C0002395	E2F1	1869	Q01094	E2F transcription factor 1	Nucleic acid binding	ENSG00000101412	0.441	0.846	0.9877	0.02		1	2	0	2001	ENSG00000101412	ENSG00000101412
Alzheimer's Disease	C0002395	AHSG	197	P02765	alpha 2-HS glycoprotein	Enzyme modulator	ENSG00000145192	0.506	0.846	3.21e-10	0.02		1	2	0	2005	ENSG00000145192	ENSG00000145192
Alzheimer's Disease	C0002395	MLKL	197259	Q8NB16	mixed lineage kinase domain like pseudokinase	Kinase	ENSG00000168404	0.57	0.731	2.09e-14	0.02		1	2	0	2018	ENSG00000168404	ENSG00000168404
Alzheimer's Disease	C0002395	ELK1	2002	P19419	ETS transcription factor ELK1	Transcription factor	ENSG00000126767	0.537	0.692	0.93711	0.02		1	2	0	2018	ENSG00000126767	ENSG00000126767
Alzheimer's Disease	C0002395	ELN	2006	P15502	elastin		ENSG00000049540	0.415	0.885	2.14e-14	0.02		1	2	0	2019	ENSG00000049540	ENSG00000049540
Alzheimer's Disease	C0002395	EP300	2033	Q09472	E1A binding protein p300		ENSG00000100393	0.459	0.846	1	0.02		1	2	0	2014	ENSG00000100393	ENSG00000100393
Alzheimer's Disease	C0002395	ERN1	2081	O75460	endoplasmic reticulum to nucleus signaling 1	Kinase	ENSG00000178607	0.513	0.808	0.99027	0.02		1	2	0	2017	ENSG00000178607	ENSG00000178607
Alzheimer's Disease	C0002395	ALAS1	211	P13196	5'-aminolevulinate synthase 1	Enzyme	ENSG00000023330	0.705	0.462	0.10979	0.02		1	2	0	2009	ENSG00000023330	ENSG00000023330
Alzheimer's Disease	C0002395	F11	2160	P03951	coagulation factor XI	Enzyme	ENSG00000088926	0.59	0.692	3.61e-26	0.02		1	2	0	2010	ENSG00000088926	ENSG00000088926
Alzheimer's Disease	C0002395	FABP5	2171	Q01469	fatty acid binding protein 5		ENSG00000164687	0.585	0.731	0.047008	0.02		1	2	0	2018	ENSG00000164687	ENSG00000164687
Alzheimer's Disease	C0002395	BPTF	2186	Q12830	bromodomain PHD finger transcription factor		ENSG00000171634	0.56	0.769	1	0.02		1	2	0	1999	ENSG00000171634	ENSG00000171634
Alzheimer's Disease	C0002395	FGF14	2259	Q92915	fibroblast growth factor 14	Signaling	ENSG00000102466	0.619	0.692	0.90887	0.02		1	2	0	2015	ENSG00000102466	ENSG00000102466
Alzheimer's Disease	C0002395	FKBP1A	2280	P62942	FKBP prolyl isomerase 1A	Enzyme	ENSG00000088832	0.641	0.654	0.81452	0.02		1	2	0	2010	ENSG00000088832	ENSG00000088832
Alzheimer's Disease	C0002395	MMRN1	22915	Q13201	multimerin 1		ENSG00000138722	0.465	0.846	2.07e-25	0.02		1	2	0	2005	ENSG00000138722	ENSG00000138722
Alzheimer's Disease	C0002395	TPX2	22974	Q9ULW0	TPX2 microtubule nucleation factor	Cellular structure	ENSG00000088325	0.541	0.692	0.99981	0.02		1	2	0	2017	ENSG00000088325	ENSG00000088325
Alzheimer's Disease	C0002395	SV2C	22987	Q496J9	synaptic vesicle glycoprotein 2C		ENSG00000122012	0.821	0.192	2.44e-05	0.02		1	2	0	2017	ENSG00000122012	ENSG00000122012
Alzheimer's Disease	C0002395	KIF21B	23046	O75037	kinesin family member 21B	Cellular structure	ENSG00000116852	0.805	0.192	1.77e-06	0.02		1	2	0	2014	ENSG00000116852	ENSG00000116852
Alzheimer's Disease	C0002395	NMNAT2	23057	Q9BZQ4	nicotinamide nucleotide adenylyltransferase 2	Enzyme	ENSG00000157064	0.67	0.5	0.98853	0.02		1	2	0	2010	ENSG00000157064	ENSG00000157064
Alzheimer's Disease	C0002395	FOXO1	2308	Q12778	forkhead box O1		ENSG00000150907	0.433	0.846	0.99725	0.02		1	2	0	2013	ENSG00000150907	ENSG00000150907
Alzheimer's Disease	C0002395	FLG	2312	P20930	filaggrin	Cellular structure	ENSG00000143631	0.525	0.846	0.00028793	0.02		1	2	0	2013	ENSG00000143631	ENSG00000143631
Alzheimer's Disease	C0002395	FLT4	2324	P35916	fms related receptor tyrosine kinase 4	Kinase	ENSG00000037280	0.457	0.808	1	0.02		1	2	1	2013	ENSG00000037280	ENSG00000037280
Alzheimer's Disease	C0002395	ASTN2	23245	O75129	astrotactin 2		ENSG00000148219	0.666	0.462	0.99971	0.02		1	2	0	2015	ENSG00000148219	ENSG00000148219
Alzheimer's Disease	C0002395	MCF2L	23263	O15068	MCF.2 cell line derived transforming sequence like	Signaling	ENSG00000126217	0.559	0.769	2.72e-07	0.02		1	2	0	2018	ENSG00000126217	ENSG00000126217
Alzheimer's Disease	C0002395	SYNE1	23345	Q8NF91	spectrin repeat containing nuclear envelope protein 1		ENSG00000131018	0.511	0.846	3.19e-52	0.02		1	2	0	2014	ENSG00000131018	ENSG00000131018
Alzheimer's Disease	C0002395	FOSB	2354	P53539	FosB proto-oncogene	AP-1 transcription factor subunit	ENSG00000125740	278	0.463	0.846	0.97553	0.02		1	2	0	ENSG00000125740	2018
Alzheimer's Disease	C0002395	PPIL2	23759	Q13356	peptidylprolyl isomerase like 2	Enzyme	ENSG00000100023	0.792	0.308	0.00082347	0.02		0.5	2	0	2008	ENSG00000100023	ENSG00000100023
Alzheimer's Disease	C0002395	ALPP	250	P05187	alkaline phosphatase	placental	ENSG00000163283	209	0.487	0.808	1.81e-13	0.02		1	2	0	ENSG00000163283	2019
Alzheimer's Disease	C0002395	MSRB3	253827	Q8IXL7	methionine sulfoxide reductase B3		ENSG00000174099	0.729	0.308	0.003766	0.02		1	2	0	2017	ENSG00000174099	ENSG00000174099
Alzheimer's Disease	C0002395	TAB3	257397	Q8N5C8	TGF-beta activated kinase 1 (MAP3K7) binding protein 3		ENSG00000157625	0.674	0.615	0.61714	0.02		1	2	0	2000	ENSG00000157625	ENSG00000157625
Alzheimer's Disease	C0002395	GCA	25801	P28676	grancalcin		ENSG00000115271	0.59	0.731	0.00013787	0.02		1	2	0	2014	ENSG00000115271	ENSG00000115271
Alzheimer's Disease	C0002395	SH2B1	25970	Q9NRF2	SH2B adaptor protein 1		ENSG00000178188	0.566	0.731	0.96861	0.02		1	2	0	2017	ENSG00000178188	ENSG00000178188
Alzheimer's Disease	C0002395	PTCD1	26024	O75127	pentatricopeptide repeat domain 1	Enzyme	ENSG00000106246	0.89	0.231	2.91e-14	0.02		1	2	0	2019	ENSG00000106246	ENSG00000106246
Alzheimer's Disease	C0002395	APPL1	26060	Q9UKG1	adaptor protein	phosphotyrosine interacting with PH domain and leucine zipper 1	ENSG00000157500	63	0.626	0.5	0.7952	0.02		1	2	0	ENSG00000157500	2016
Alzheimer's Disease	C0002395	AMD1	262	P17707	adenosylmethionine decarboxylase 1	Enzyme	ENSG00000123505	0.593	0.577	0.98227	0.02		1	2	0	2012	ENSG00000123505	ENSG00000123505
Alzheimer's Disease	C0002395	AMD1P2	263		adenosylmethionine decarboxylase 1 pseudogene 2		ENSG00000237801	0.608	0.538		0.02		1	2	0	2012	ENSG00000237801	ENSG00000237801
Alzheimer's Disease	C0002395	HSPB8	26353	Q9UJY1	heat shock protein family B (small) member 8		ENSG00000152137	0.57	0.577	0.043128	0.02		1	2	0	2006	ENSG00000152137	ENSG00000152137
Alzheimer's Disease	C0002395	GGT1	2678	P19440	gamma-glutamyltransferase 1	Enzyme	ENSG00000100031	0.496	0.885	7.53e-05	0.02		1	2	0	2015	ENSG00000100031	ENSG00000100031
Alzheimer's Disease	C0002395	CBLIF	2694	P27352	cobalamin binding intrinsic factor		ENSG00000134812	0.507	0.808	0.00024911	0.02		1	2	0	2017	ENSG00000134812	ENSG00000134812
Alzheimer's Disease	C0002395	SIT1	27240	Q9Y3P8	signaling threshold regulating transmembrane adaptor 1		ENSG00000137078	0.682	0.615	0.00096493	0.02		1	2	0	2004	ENSG00000137078	ENSG00000137078
Alzheimer's Disease	C0002395	PDCD4	27250	Q53EL6	programmed cell death 4	Nucleic acid binding	ENSG00000150593	0.494	0.769	3.36e-07	0.02		1	2	0	2011	ENSG00000150593	ENSG00000150593
Alzheimer's Disease	C0002395	AMPH	273	P49418	amphiphysin		ENSG00000078053	0.653	0.462	1.7e-05	0.02		1	2	0	2012	ENSG00000078053	ENSG00000078053
Alzheimer's Disease	C0002395	PCSK1N	27344	Q9UHG2	proprotein convertase subtilisin/kexin type 1 inhibitor	Enzyme modulator	ENSG00000102109	0.729	0.5	0.53242	0.02		1	2	0	2004	ENSG00000102109	ENSG00000102109
Alzheimer's Disease	C0002395	GLI2	2736	P10070	GLI family zinc finger 2		ENSG00000074047	0.446	0.846	0.97303	0.02		1	2	0	2018	ENSG00000074047	ENSG00000074047
Alzheimer's Disease	C0002395	GLS	2744	O94925	glutaminase	Enzyme	ENSG00000115419	0.489	0.808	0.96154	0.02		1	2	0	2018	ENSG00000115419	ENSG00000115419
Alzheimer's Disease	C0002395	GMFB	2764	P60983	glia maturation factor beta	Enzyme modulator	ENSG00000197045	0.743	0.308	0.0053339	0.02		1	2	0	2011	ENSG00000197045	ENSG00000197045
Alzheimer's Disease	C0002395	ABO	28	P16442	ABO	alpha 1-3-N-acetylgalactosaminyltransferase and alpha 1-3-galactosyltransferase	ENSG00000175164	443	0.427	0.885		0.02		0.5	2	0	ENSG00000175164	2015
Alzheimer's Disease	C0002395	GPC1	2817	P35052	glypican 1		ENSG00000063660	0.587	0.731	0.015547	0.02		1	2	0	2004	ENSG00000063660	ENSG00000063660
Alzheimer's Disease	C0002395	GPI	2821	P06744	glucose-6-phosphate isomerase	Enzyme	ENSG00000105220	0.491	0.769	2.84e-06	0.02		1	2	0	1999	ENSG00000105220	ENSG00000105220
Alzheimer's Disease	C0002395	IFNL3	282617	Q8IZI9	interferon lambda 3		ENSG00000197110	0.506	0.808	2.42e-08	0.02		1	2	0	2015	ENSG00000197110	ENSG00000197110
Alzheimer's Disease	C0002395	CXCR3	2833	P49682	C-X-C motif chemokine receptor 3	G-protein coupled receptor	ENSG00000186810	0.436	0.808	0.181	0.02		1	2	0	2018	ENSG00000186810	ENSG00000186810
Alzheimer's Disease	C0002395	GPR17	2840	Q13304	G protein-coupled receptor 17	G-protein coupled receptor	ENSG00000144230	0.686	0.615	8.43e-05	0.02		1	2	0	2018	ENSG00000144230	ENSG00000144230
Alzheimer's Disease	C0002395	DLL1	28514	O00548	delta like canonical Notch ligand 1		ENSG00000198719	0.492	0.808	0.99999	0.02		1	2	0	2005	ENSG00000198719	ENSG00000198719
Alzheimer's Disease	C0002395	FFAR1	2864	O14842	free fatty acid receptor 1	G-protein coupled receptor	ENSG00000126266	0.619	0.577	0.00075686	0.02		1	2	0	2019	ENSG00000126266	ENSG00000126266
Alzheimer's Disease	C0002395	GRIA3	2892	P42263	glutamate ionotropic receptor AMPA type subunit 3	Ion channel	ENSG00000125675	0.566	0.692	0.99976	0.02		0.5	2	0	2004	ENSG00000125675	ENSG00000125675
Alzheimer's Disease	C0002395	FLVCR1	28982	Q9Y5Y0	FLVCR heme transporter 1	Transporter	ENSG00000162769	0.529	0.885	0.0013127	0.02		1	2	0	2017	ENSG00000162769	ENSG00000162769
Alzheimer's Disease	C0002395	SETD2	29072	Q9BYW2	SET domain containing 2	histone lysine methyltransferase	ENSG00000181555	447	0.424	0.846	1	0.02		1	2	0	ENSG00000181555	2019
Alzheimer's Disease	C0002395	TBK1	29110	Q9UHD2	TANK binding kinase 1	Kinase	ENSG00000183735	0.513	0.846	0.075174	0.02		1	2	1	2018	ENSG00000183735	ENSG00000183735
Alzheimer's Disease	C0002395	NCAPH2	29781	Q6IBW4	non-SMC condensin II complex subunit H2		ENSG00000025770	0.805	0.385	0.00028787	0.02		1	2	0	2016	ENSG00000025770	ENSG00000025770
Alzheimer's Disease	C0002395	PADI1	29943	Q9ULC6	peptidyl arginine deiminase 1		ENSG00000142623	0.644	0.692	2.04e-15	0.02		1	2	0	2017	ENSG00000142623	ENSG00000142623
Alzheimer's Disease	C0002395	NRBF2	29982	Q96F24	nuclear receptor binding factor 2	Transcription factor	ENSG00000148572	0.839	0.231	0.00050432	0.02		1	2	0	2017	ENSG00000148572	ENSG00000148572
Alzheimer's Disease	C0002395	HCRTR2	3062	O43614	hypocretin receptor 2	G-protein coupled receptor	ENSG00000137252	0.7	0.577	0.005035	0.02		1	2	2	2014	ENSG00000137252	ENSG00000137252
Alzheimer's Disease	C0002395	HDAC1	3065	Q13547	histone deacetylase 1	Epigenetic regulator	ENSG00000116478	0.46	0.846	0.61427	0.02		1	2	0	2017	ENSG00000116478	ENSG00000116478
Alzheimer's Disease	C0002395	HGF	3082	P14210	hepatocyte growth factor	Enzyme	ENSG00000019991	0.374	0.885	0.99947	0.02		1	2	0	2008	ENSG00000019991	ENSG00000019991
Alzheimer's Disease	C0002395	HHEX	3087	Q03014	hematopoietically expressed homeobox		ENSG00000152804	0.599	0.692	0.54289	0.02		1	2	0	2013	ENSG00000152804	ENSG00000152804
Alzheimer's Disease	C0002395	ANXA6	309	P08133	annexin A6		ENSG00000197043	0.514	0.846	1.08e-08	0.02		1	2	0	2003	ENSG00000197043	ENSG00000197043
Alzheimer's Disease	C0002395	HLA-B	3106	P01889	major histocompatibility complex	class I	ENSG00000234745		706	0.379	0.885	3.86e-05	0.02		0.5	2	ENSG00000234745	2009
Alzheimer's Disease	C0002395	HLA-C	3107	P10321	major histocompatibility complex	class I	ENSG00000204525		435	0.415	0.846	1.57e-06	0.02		1	2	ENSG00000204525	2009
Alzheimer's Disease	C0002395	HMOX2	3163	P30519	heme oxygenase 2		ENSG00000103415	0.678	0.577	0.00026198	0.02		0.5	2	0	2009	ENSG00000103415	ENSG00000103415
Alzheimer's Disease	C0002395	HNMT	3176	P50135	histamine N-methyltransferase		ENSG00000150540	0.579	0.808	0.019734	0.02		1	2	1	2002	ENSG00000150540	ENSG00000150540
Alzheimer's Disease	C0002395	APC	324	P25054	APC regulator of WNT signaling pathway		ENSG00000134982	0.373	0.962	1	0.02		1	2	0	2011	ENSG00000134982	ENSG00000134982
Alzheimer's Disease	C0002395	APEH	327	P13798	acylaminoacyl-peptide hydrolase	Enzyme	ENSG00000164062	0.666	0.577	5e-13	0.02		1	2	0	2007	ENSG00000164062	ENSG00000164062
Alzheimer's Disease	C0002395	HTR1A	3350	P08908	5-hydroxytryptamine receptor 1A	G-protein coupled receptor	ENSG00000178394	0.522	0.846	0.19956	0.02		1	2	0	2008	ENSG00000178394	ENSG00000178394
Alzheimer's Disease	C0002395	HTR1B	3351	P28222	5-hydroxytryptamine receptor 1B	G-protein coupled receptor	ENSG00000135312	0.551	0.769	0.18947	0.02		1	2	0	2015	ENSG00000135312	ENSG00000135312
Alzheimer's Disease	C0002395	APOA2	336	P02652	apolipoprotein A2	Transporter	ENSG00000158874	0.582	0.769	0.0448	0.02		1	2	0	1998	ENSG00000158874	ENSG00000158874
Alzheimer's Disease	C0002395	HTR7	3363	P34969	5-hydroxytryptamine receptor 7	G-protein coupled receptor	ENSG00000148680	0.592	0.5	0.045409	0.02		1	2	0	2017	ENSG00000148680	ENSG00000148680
Alzheimer's Disease	C0002395	RAB7B	338382	Q96AH8	RAB7B	member RAS oncogene family	ENSG00000276600	65	0.615	0.731		0.02		1	2	0	ENSG00000276600	2017
Alzheimer's Disease	C0002395	TMEM119	338773	Q4V9L6	transmembrane protein 119		ENSG00000183160	0.78	0.346	0.62503	0.02		1	2	0	2016	ENSG00000183160	ENSG00000183160
Alzheimer's Disease	C0002395	TREML1	340205	Q86YW5	triggering receptor expressed on myeloid cells like 1		ENSG00000161911	0.743	0.346	1.57e-12	0.02		1	2	5	2017	ENSG00000161911	ENSG00000161911
Alzheimer's Disease	C0002395	MOGAT3	346606	Q86VF5	monoacylglycerol O-acyltransferase 3		ENSG00000106384	0.931	0.115	1.84e-12	0.02		1	2	0	2007	ENSG00000106384	ENSG00000106384
Alzheimer's Disease	C0002395	TICAM2	353376	Q86XR7;Q9Y3B3	toll like receptor adaptor molecule 2		ENSG00000243414	0.438	0.769	0.0025936	0.02		1	2	0	2008	ENSG00000243414	ENSG00000243414
Alzheimer's Disease	C0002395	IL1R1	3554	P14778	interleukin 1 receptor type 1	Receptor	ENSG00000115594	0.509	0.769	0.15126	0.02		1	2	0	1998	ENSG00000115594	ENSG00000115594
Alzheimer's Disease	C0002395	IL1RAP	3556	Q9NPH3	interleukin 1 receptor accessory protein	Receptor	ENSG00000196083	0.647	0.654	0.25846	0.02		1	2	1	2015	ENSG00000196083	ENSG00000196083
Alzheimer's Disease	C0002395	IL5	3567	P05113	interleukin 5		ENSG00000113525	0.437	0.846	0.0056529	0.02		1	2	0	2017	ENSG00000113525	ENSG00000113525
Alzheimer's Disease	C0002395	IL6ST	3572	P40189	interleukin 6 signal transducer	Signaling	ENSG00000134352	0.475	0.808	0.99978	0.02		1	2	0	2013	ENSG00000134352	ENSG00000134352
Alzheimer's Disease	C0002395	CXCR2	3579	P25025	C-X-C motif chemokine receptor 2	G-protein coupled receptor	ENSG00000180871	0.445	0.923	0.013736	0.02		1	2	0	2008	ENSG00000180871	ENSG00000180871
Alzheimer's Disease	C0002395	IL9R	3581	Q01113	interleukin 9 receptor	Receptor	ENSG00000124334	0.659	0.654	2.68e-22	0.02		1	2	1	2011	ENSG00000124334	ENSG00000124334
Alzheimer's Disease	C0002395	IL15	3600	P40933	interleukin 15		ENSG00000164136	0.422	0.846	0.70859	0.02		1	2	0	2018	ENSG00000164136	ENSG00000164136
Alzheimer's Disease	C0002395	IL16	3603	Q14005	interleukin 16	Signaling	ENSG00000172349	0.501	0.846	1.24e-10	0.02		1	2	1	2015	ENSG00000172349	ENSG00000172349
Alzheimer's Disease	C0002395	ILK	3611	Q13418	integrin linked kinase	Kinase	ENSG00000166333	0.503	0.769	3.79e-05	0.02		1	2	0	2008	ENSG00000166333	ENSG00000166333
Alzheimer's Disease	C0002395	IMPA1	3612	P29218	inositol monophosphatase 1	Enzyme	ENSG00000133731	0.623	0.731	0.00047793	0.02		1	2	0	2018	ENSG00000133731	ENSG00000133731
Alzheimer's Disease	C0002395	ING1	3621	Q9UK53	inhibitor of growth family member 1	Nucleic acid binding	ENSG00000153487	0.573	0.692	0.0096662	0.02		1	2	0	2017	ENSG00000153487	ENSG00000153487
Alzheimer's Disease	C0002395	ITGAL	3683	P20701	integrin subunit alpha L		ENSG00000005844	0.511	0.885	0.0043213	0.02		1	2	0	2017	ENSG00000005844	ENSG00000005844
Alzheimer's Disease	C0002395	ITGB1	3688	P05556	integrin subunit beta 1	Receptor	ENSG00000150093	0.496	0.808	0.98208	0.02		1	2	0	2007	ENSG00000150093	ENSG00000150093
Alzheimer's Disease	C0002395	ITGB2	3689	P05107	integrin subunit beta 2	Receptor	ENSG00000160255	0.444	0.923	5.08e-15	0.02		1	2	0	2011	ENSG00000160255	ENSG00000160255
Alzheimer's Disease	C0002395	ITIH4	3700	Q14624	inter-alpha-trypsin inhibitor heavy chain 4	Enzyme modulator	ENSG00000055955	0.559	0.769	6.44e-13	0.02		1	2	0	2018	ENSG00000055955	ENSG00000055955
Alzheimer's Disease	C0002395	KCNB1	3745	Q14721	potassium voltage-gated channel subfamily B member 1	Ion channel	ENSG00000158445	0.65	0.462	0.99977	0.02		1	2	0	2012	ENSG00000158445	ENSG00000158445
Alzheimer's Disease	C0002395	AGRN	375790	O00468	agrin		ENSG00000188157	0.626	0.538	5.47e-07	0.02		1	2	0	2002	ENSG00000188157	ENSG00000188157
Alzheimer's Disease	C0002395	KDR	3791	P35968	kinase insert domain receptor	Kinase	ENSG00000128052	0.378	0.885	0.99982	0.02		1	2	0	2017	ENSG00000128052	ENSG00000128052
Alzheimer's Disease	C0002395	KIF5A	3798	Q12840	kinesin family member 5A	Cellular structure	ENSG00000155980	0.593	0.731	0.99995	0.02		1	2	0	2017	ENSG00000155980	ENSG00000155980
Alzheimer's Disease	C0002395	ARG1	383	P05089	arginase 1	Enzyme	ENSG00000118520	0.476	0.846	0.00035944	0.02		1	2	0	2018	ENSG00000118520	ENSG00000118520
Alzheimer's Disease	C0002395	RHOA	387	P61586	ras homolog family member A	Enzyme modulator	ENSG00000067560	0.502	0.808	0.60405	0.02		1	2	0	2010	ENSG00000067560	ENSG00000067560
Alzheimer's Disease	C0002395	ARMS2	387715	P0C7Q2	age-related maculopathy susceptibility 2		ENSG00000254636	0.67	0.308	0.00051801	0.02		1	2	1	2008	ENSG00000254636	ENSG00000254636
Alzheimer's Disease	C0002395	RTL1	388015	A6NKG5	retrotransposon Gag like 1		ENSG00000254656	0.554	0.808	0.0056135	0.02		1	2	0	2019	ENSG00000254656	ENSG00000254656
Alzheimer's Disease	C0002395	STMN1	3925	P16949	stathmin 1		ENSG00000117632	0.458	0.885	0.075244	0.02		1	2	0	2001	ENSG00000117632	ENSG00000117632
Alzheimer's Disease	C0002395	LIG3	3980	P49916	DNA ligase 3	Enzyme	ENSG00000005156	0.641	0.654	1.44e-10	0.02		1	2	0	2016	ENSG00000005156	ENSG00000005156
Alzheimer's Disease	C0002395	LIPC	3990	P11150	lipase C	hepatic type	ENSG00000166035	120	0.585	0.654	3.28e-07	0.02		0.5	2	0	ENSG00000166035	2012
Alzheimer's Disease	C0002395	SMIM10L2A	399668	P0DMW4;P0DMW5	small integral membrane protein 10 like 2A		ENSG00000178947	0.619	0.808		0.02		1	2	0	2019	ENSG00000178947	ENSG00000178947
Alzheimer's Disease	C0002395	LNPEP	4012	Q9UIQ6	leucyl and cystinyl aminopeptidase	Enzyme	ENSG00000113441	0.514	0.731	0.99957	0.02		1	2	0	2011	ENSG00000113441	ENSG00000113441
Alzheimer's Disease	C0002395	MIRLET7B	406884		microRNA let-7b		ENSG00000284520	0.493	0.769		0.02		1	2	0	2018	ENSG00000284520	ENSG00000284520
Alzheimer's Disease	C0002395	MIR125A	406910		microRNA 125a		ENSG00000208008	0.48	0.769		0.02		1	2	0	2016	ENSG00000208008	ENSG00000208008
Alzheimer's Disease	C0002395	MIR144	406936		microRNA 144		ENSG00000283819	0.5	0.769		0.02		1	2	0	2013	ENSG00000283819	ENSG00000283819
Alzheimer's Disease	C0002395	MIR15B	406949		microRNA 15b		ENSG00000207779	0.532	0.769		0.02		1	2	0	2017	ENSG00000207779	ENSG00000207779
Alzheimer's Disease	C0002395	MIR195	406971		microRNA 195		ENSG00000284112	0.496	0.769		0.02		1	2	0	2012	ENSG00000284112	ENSG00000284112
Alzheimer's Disease	C0002395	MIR214	406996		microRNA 214		ENSG00000283844	0.48	0.808		0.02		1	2	0	2012	ENSG00000283844	ENSG00000283844
Alzheimer's Disease	C0002395	ARR3	407	P36575	arrestin 3	Enzyme modulator	ENSG00000120500	0.46	0.846	0.10401	0.02		1	2	0	2006	ENSG00000120500	ENSG00000120500
Alzheimer's Disease	C0002395	MIR219A1	407002		microRNA 219a-1		ENSG00000199036	0.595	0.615		0.02		1	2	0	2015	ENSG00000199036	ENSG00000199036
Alzheimer's Disease	C0002395	MIR22	407004		microRNA 22		ENSG00000283824	0.496	0.808		0.02		1	2	0	2013	ENSG00000283824	ENSG00000283824
Alzheimer's Disease	C0002395	MIR98	407054		microRNA 98		ENSG00000271886	0.565	0.731		0.02		1	2	0	2016	ENSG00000271886	ENSG00000271886
Alzheimer's Disease	C0002395	SMAD2	4087	Q15796	SMAD family member 2	Transcription factor	ENSG00000175387	0.456	0.808	0.99661	0.02		1	2	0	2008	ENSG00000175387	ENSG00000175387
Alzheimer's Disease	C0002395	ARSA	410	P15289	arylsulfatase A	Enzyme	ENSG00000100299	0.448	0.923	1.09e-11	0.02		1	2	1	1997	ENSG00000100299	ENSG00000100299
Alzheimer's Disease	C0002395	MARK3	4140	P27448	microtubule affinity regulating kinase 3	Kinase	ENSG00000075413	0.729	0.423	1.43e-06	0.02		1	2	0	2014	ENSG00000075413	ENSG00000075413
Alzheimer's Disease	C0002395	MBL2	4153	P11226	mannose binding lectin 2	Receptor	ENSG00000165471	0.39	0.846	0.0026836	0.02		1	2	1	1998	ENSG00000165471	ENSG00000165471
Alzheimer's Disease	C0002395	MCL1	4170	Q07820	MCL1 apoptosis regulator	BCL2 family member	ENSG00000143384	375	0.43	0.808	0.96349	0.02		1	2	0	ENSG00000143384	2017
Alzheimer's Disease	C0002395	CD46	4179	P15529	CD46 molecule		ENSG00000117335	0.477	0.808	4.7e-07	0.02		1	2	0	1993	ENSG00000117335	ENSG00000117335
Alzheimer's Disease	C0002395	MEF2A	4205	Q02078	myocyte enhancer factor 2A	Transcription factor	ENSG00000068305	0.585	0.692	0.98706	0.02		1	2	0	2007	ENSG00000068305	ENSG00000068305
Alzheimer's Disease	C0002395	MAP3K5	4217	Q99683	mitogen-activated protein kinase kinase kinase 5	Kinase	ENSG00000197442	0.513	0.808	0.51964	0.02		1	2	0	2017	ENSG00000197442	ENSG00000197442
Alzheimer's Disease	C0002395	MET	4233	P08581	MET proto-oncogene	receptor tyrosine kinase	ENSG00000105976	594	0.38	0.846	0.96998	0.02		1	2	0	ENSG00000105976	2018
Alzheimer's Disease	C0002395	MICB	4277	Q29980	MHC class I polypeptide-related sequence B		ENSG00000204516	0.576	0.731	4.06e-05	0.02		1	2	0	2009	ENSG00000204516	ENSG00000204516
Alzheimer's Disease	C0002395	MMP1	4312	P03956	matrix metallopeptidase 1	Enzyme	ENSG00000196611	0.385	0.885	7.72e-18	0.02		1	2	0	2004	ENSG00000196611	ENSG00000196611
Alzheimer's Disease	C0002395	CD200	4345	P41217	CD200 molecule		ENSG00000091972	0.529	0.769	0.41359	0.02		1	2	0	2009	ENSG00000091972	ENSG00000091972
Alzheimer's Disease	C0002395	ASL	435	P04424	argininosuccinate lyase	Enzyme	ENSG00000126522	0.593	0.731	8.57e-10	0.02		1	2	0	2016	ENSG00000126522	ENSG00000126522
Alzheimer's Disease	C0002395	MPZ	4359	P25189	myelin protein zero		ENSG00000158887	0.503	0.846	0.27158	0.02		1	2	0	2009	ENSG00000158887	ENSG00000158887
Alzheimer's Disease	C0002395	ABCC1	4363	P33527	ATP binding cassette subfamily C member 1	Transporter	ENSG00000103222	0.445	0.808	0.0011727	0.02		1	2	0	2011	ENSG00000103222	ENSG00000103222
Alzheimer's Disease	C0002395	EIF2AK4	440275	Q9P2K8	eukaryotic translation initiation factor 2 alpha kinase 4		ENSG00000128829	0.603	0.577	1.24e-15	0.02		1	2	0	2013	ENSG00000128829	ENSG00000128829
Alzheimer's Disease	C0002395	CDNF	441549	Q49AH0	cerebral dopamine neurotrophic factor		ENSG00000185267	0.78	0.231	6.13e-07	0.02		1	2	0	2015	ENSG00000185267	ENSG00000185267
Alzheimer's Disease	C0002395	MIR326	442900		microRNA 326		ENSG00000199090	0.56	0.731		0.02		1	2	0	2018	ENSG00000199090	ENSG00000199090
Alzheimer's Disease	C0002395	MIR339	442907		microRNA 339		ENSG00000199023	0.608	0.615		0.02		1	2	0	2014	ENSG00000199023	ENSG00000199023
Alzheimer's Disease	C0002395	MSD	4434		microcephaly with spastic diplegia (Paine syndrome)		MSD	0.674	0.654		0.02		1	2	0	2015	MSD	MSD
Alzheimer's Disease	C0002395	MSI1	4440	O43347	musashi RNA binding protein 1		ENSG00000135097	0.55	0.615	0.99357	0.02		1	2	0	2005	ENSG00000135097	ENSG00000135097
Alzheimer's Disease	C0002395	COX3	4514	P00414	cytochrome c oxidase III	Enzyme	COX3	0.546	0.808		0.02		1	2	0	2004	COX3	COX3
Alzheimer's Disease	C0002395	MTHFD1	4522	P11586	methylenetetrahydrofolate dehydrogenase	cyclohydrolase and formyltetrahydrofolate synthetase 1	ENSG00000100714	121	0.554	0.769	0.0044614	0.02		1	2	1	ENSG00000100714	2010
Alzheimer's Disease	C0002395	ND4	4538	P03905	NADH dehydrogenase	subunit 4 (complex I)	ND4	214	0.546	0.769		0.02		1	2	0	ND4	2018
Alzheimer's Disease	C0002395	MTNR1A	4543	P48039	melatonin receptor 1A	G-protein coupled receptor	ENSG00000168412	0.59	0.808	7.23e-07	0.02		1	2	0	2002	ENSG00000168412	ENSG00000168412
Alzheimer's Disease	C0002395	ZFHX3	463	Q15911;Q6ZP98	zinc finger homeobox 3		ENSG00000140836	0.621	0.654	0.44753	0.02		1	2	0	2015	ENSG00000140836	ENSG00000140836
Alzheimer's Disease	C0002395	ATD	465		asphixiating thoracic dystrophy (chondroectodermal dysplasia-like syndrome)		ATD	0.656	0.731		0.02		1	2	0	2019	ATD	ATD
Alzheimer's Disease	C0002395	NAP1L1	4673	P55209	nucleosome assembly protein 1 like 1	Enzyme modulator	ENSG00000187109	0.647	0.692	0.99941	0.02		1	2	0	2000	ENSG00000187109	ENSG00000187109
Alzheimer's Disease	C0002395	NCAM1	4684	P13591	neural cell adhesion molecule 1		ENSG00000149294	0.415	0.885	0.99999	0.02		1	2	0	2018	ENSG00000149294	ENSG00000149294
Alzheimer's Disease	C0002395	NCAM2	4685	O15394	neural cell adhesion molecule 2		ENSG00000154654	0.736	0.5	0.2306	0.02		1	2	0	2010	ENSG00000154654	ENSG00000154654
Alzheimer's Disease	C0002395	NCL	4691	P19338	nucleolin	Nucleic acid binding	ENSG00000115053	0.509	0.808	0.99992	0.02		1	2	0	2004	ENSG00000115053	ENSG00000115053
Alzheimer's Disease	C0002395	NEFH	4744	P12036	neurofilament heavy		ENSG00000100285	0.588	0.769	2.67e-12	0.02		1	2	0	2003	ENSG00000100285	ENSG00000100285
Alzheimer's Disease	C0002395	NFATC3	4775	Q12968	nuclear factor of activated T cells 3	Transcription factor	ENSG00000072736	0.636	0.538	0.99813	0.02		1	2	0	2017	ENSG00000072736	ENSG00000072736
Alzheimer's Disease	C0002395	NFATC4	4776	Q14934	nuclear factor of activated T cells 4	Transcription factor	ENSG00000100968	0.691	0.538	0.8679	0.02		1	2	0	2009	ENSG00000100968	ENSG00000100968
Alzheimer's Disease	C0002395	ATP12A	479	P54707	ATPase H+/K+ transporting non-gastric alpha2 subunit	Transporter	ENSG00000075673	0.575	0.769	7.13e-14	0.02		1	2	0	2013	ENSG00000075673	ENSG00000075673
Alzheimer's Disease	C0002395	NM	4827		neutrophil migration		NM	0.473	0.808		0.02		1	2	0	2013	NM	NM
Alzheimer's Disease	C0002395	NOTCH4	4855	Q99466	notch receptor 4		ENSG00000204301	0.534	0.731	2.05e-23	0.02		1	2	1	2004	ENSG00000204301	ENSG00000204301
Alzheimer's Disease	C0002395	PNP	4860	P00491	purine nucleoside phosphorylase	Enzyme	ENSG00000198805	0.527	0.885	7e-06	0.02		1	2	1	2007	ENSG00000198805	ENSG00000198805
Alzheimer's Disease	C0002395	NPM1	4869	P06748	nucleophosmin 1	Chaperone	ENSG00000181163	0.464	0.846	0.99816	0.02		1	2	0	2016	ENSG00000181163	ENSG00000181163
Alzheimer's Disease	C0002395	NTF4	4909	P34130	neurotrophin 4	Signaling	ENSG00000225950	0.644	0.692	0.012031	0.02		1	2	0	1997	ENSG00000225950	ENSG00000225950
Alzheimer's Disease	C0002395	CISD2	493856	Q8N5K1	CDGSH iron sulfur domain 2		ENSG00000145354	0.59	0.692	0.41583	0.02		1	2	2	2015	ENSG00000145354	ENSG00000145354
Alzheimer's Disease	C0002395	MIR384	494333		microRNA 384		ENSG00000283242	0.612	0.731		0.02		1	2	0	2014	ENSG00000283242	ENSG00000283242
Alzheimer's Disease	C0002395	ATP4A	495	P20648	ATPase H+/K+ transporting subunit alpha	Transporter	ENSG00000105675	0.575	0.769	9.44e-12	0.02		1	2	0	2013	ENSG00000105675	ENSG00000105675
Alzheimer's Disease	C0002395	ODC1	4953	P11926	ornithine decarboxylase 1	Enzyme	ENSG00000115758	0.51	0.731	0.16966	0.02		1	2	0	2010	ENSG00000115758	ENSG00000115758
Alzheimer's Disease	C0002395	OPRL1	4987	P41146	opioid related nociceptin receptor 1	G-protein coupled receptor	ENSG00000125510	0.628	0.462	0.48172	0.02		0.5	2	0	2004	ENSG00000125510	ENSG00000125510
Alzheimer's Disease	C0002395	OPRM1	4988	P35372	opioid receptor mu 1	G-protein coupled receptor	ENSG00000112038	0.457	0.808	7.89e-11	0.02		1	2	0	2018	ENSG00000112038	ENSG00000112038
Alzheimer's Disease	C0002395	OTC	5009	P00480	ornithine carbamoyltransferase		ENSG00000036473	0.565	0.846	0.87295	0.02		1	2	2	2009	ENSG00000036473	ENSG00000036473
Alzheimer's Disease	C0002395	P2RX4	5025	Q99571	purinergic receptor P2X 4	Ion channel	ENSG00000135124	0.547	0.808	4.98e-12	0.02		1	2	0	2017	ENSG00000135124	ENSG00000135124
Alzheimer's Disease	C0002395	PEBP1	5037	P30086	phosphatidylethanolamine binding protein 1	Enzyme modulator	ENSG00000089220	0.5	0.808	0.09167	0.02		1	2	0	2002	ENSG00000089220	ENSG00000089220
Alzheimer's Disease	C0002395	PLA2G3	50487	Q9NZ20	phospholipase A2 group III		ENSG00000100078	0.805	0.231	3.56e-11	0.02		1	2	0	2010	ENSG00000100078	ENSG00000100078
Alzheimer's Disease	C0002395	PAK1	5058	Q13153	p21 (RAC1) activated kinase 1	Kinase	ENSG00000149269	0.494	0.808	0.0013306	0.02		1	2	0	2008	ENSG00000149269	ENSG00000149269
Alzheimer's Disease	C0002395	IL22	50616	Q9GZX6	interleukin 22		ENSG00000127318	0.393	0.885	0.00018843	0.02		1	2	0	2014	ENSG00000127318	ENSG00000127318
Alzheimer's Disease	C0002395	GEMIN4	50628	P57678	gem nuclear organelle associated protein 4		ENSG00000179409	0.565	0.808	5.9e-13	0.02		0.5	2	0	1999	ENSG00000179409	ENSG00000179409
Alzheimer's Disease	C0002395	MBL3P	50639		mannose-binding lectin family member 3	pseudogene	ENSG00000219430	152	0.518	0.769		0.02		1	2	0	ENSG00000219430	2013
Alzheimer's Disease	C0002395	REG3A	5068	Q06141	regenerating family member 3 alpha		ENSG00000172016	0.522	0.769	0.00062895	0.02		1	2	0	2016	ENSG00000172016	ENSG00000172016
Alzheimer's Disease	C0002395	HEBP1	50865	Q9NRV9	heme binding protein 1		ENSG00000013583	0.695	0.538	4.18e-06	0.02		1	2	0	2019	ENSG00000013583	ENSG00000013583
Alzheimer's Disease	C0002395	FOXP3	50943	Q9BZS1	forkhead box P3		ENSG00000049768	0.368	0.846	0.99424	0.02		1	2	0	2016	ENSG00000049768	ENSG00000049768
Alzheimer's Disease	C0002395	ASCC1	51008	Q8N9N2	activating signal cointegrator 1 complex subunit 1		ENSG00000138303	0.495	0.846	2.61e-14	0.02		1	2	0	1995	ENSG00000138303	ENSG00000138303
Alzheimer's Disease	C0002395	TMED7	51014	Q86XR7;Q9Y3B3	transmembrane p24 trafficking protein 7	Transporter	ENSG00000134970	0.436	0.808	0.47966	0.02		1	2	0	2008	ENSG00000134970	ENSG00000134970
Alzheimer's Disease	C0002395	FIS1	51024	Q9Y3D6	fission	mitochondrial 1	ENSG00000214253	40	0.663	0.769	1.3e-05	0.02		1	2	0	ENSG00000214253	2018
Alzheimer's Disease	C0002395	PRLH	51052	P81277	prolactin releasing hormone		ENSG00000071677	0.736	0.423	0.10769	0.02		1	2	0	2019	ENSG00000071677	ENSG00000071677
Alzheimer's Disease	C0002395	CRYL1	51084	Q9Y2S2	crystallin lambda 1	Enzyme	ENSG00000165475	0.663	0.577	3.72e-06	0.02		1	2	1	2014	ENSG00000165475	ENSG00000165475
Alzheimer's Disease	C0002395	ADIPOR1	51094	Q96A54	adiponectin receptor 1	Receptor	ENSG00000159346	0.529	0.808	0.6584	0.02		1	2	0	2017	ENSG00000159346	ENSG00000159346
Alzheimer's Disease	C0002395	PCSK1	5122	P29120	proprotein convertase subtilisin/kexin type 1	Enzyme	ENSG00000175426	0.548	0.615	2.75e-09	0.02		1	2	0	2017	ENSG00000175426	ENSG00000175426
Alzheimer's Disease	C0002395	NRN1	51299	Q9NPD7	neuritin 1		ENSG00000124785	0.736	0.385	0.8602	0.02		1	2	0	2014	ENSG00000124785	ENSG00000124785
Alzheimer's Disease	C0002395	PDCD1	5133	Q15116	programmed cell death 1		ENSG00000188389	0.402	0.846	0.41706	0.02		0.5	2	0	2018	ENSG00000188389	ENSG00000188389
Alzheimer's Disease	C0002395	UBR5	51366	O95071	ubiquitin protein ligase E3 component n-recognin 5		ENSG00000104517	0.597	0.654	1	0.02		1	2	1	2011	ENSG00000104517	ENSG00000104517
Alzheimer's Disease	C0002395	ANGPT4	51378	Q9Y264	angiopoietin 4	Signaling	ENSG00000101280	0.711	0.423	4.55e-15	0.02		1	2	0	2010	ENSG00000101280	ENSG00000101280
Alzheimer's Disease	C0002395	BIN2	51411	Q9UBW5	bridging integrator 2		ENSG00000110934	0.931	0.192	4.53e-11	0.02		1	2	0	2011	ENSG00000110934	ENSG00000110934
Alzheimer's Disease	C0002395	PRRX2	51450	Q99811	paired related homeobox 2		ENSG00000167157	0.638	0.577	0.13959	0.02		1	2	0	2003	ENSG00000167157	ENSG00000167157
Alzheimer's Disease	C0002395	LCMT1	51451	Q9UIC8	leucine carboxyl methyltransferase 1		ENSG00000205629	0.78	0.192	1.79e-05	0.02		1	2	0	2013	ENSG00000205629	ENSG00000205629
Alzheimer's Disease	C0002395	PDE7A	5150	Q13946	phosphodiesterase 7A		ENSG00000205268	0.659	0.577	0.0045645	0.02		1	2	0	2012	ENSG00000205268	ENSG00000205268
Alzheimer's Disease	C0002395	TRMO	51531	Q9BU70	tRNA methyltransferase O		ENSG00000136932	0.78	0.462	6.47e-08	0.02		1	2	0	2000	ENSG00000136932	ENSG00000136932
Alzheimer's Disease	C0002395	SIRT6	51548	Q8N6T7	sirtuin 6	Epigenetic regulator	ENSG00000077463	0.496	0.846	0.039119	0.02		1	2	0	2017	ENSG00000077463	ENSG00000077463
Alzheimer's Disease	C0002395	GDE1	51573	Q9NZC3	glycerophosphodiester phosphodiesterase 1		ENSG00000006007	0.481	0.808	6.12e-06	0.02		1	2	0	2012	ENSG00000006007	ENSG00000006007
Alzheimer's Disease	C0002395	LSR	51599	Q86X29	lipolysis stimulated lipoprotein receptor		ENSG00000105699	0.666	0.538	6.52e-08	0.02		1	2	1	2018	ENSG00000105699	ENSG00000105699
Alzheimer's Disease	C0002395	PGF	5228	P49763	placental growth factor	Signaling	ENSG00000119630	0.46	0.846	0.1288	0.02		0.5	2	0	2018	ENSG00000119630	ENSG00000119630
Alzheimer's Disease	C0002395	SERPINB6	5269	P35237	serpin family B member 6	Enzyme modulator	ENSG00000124570	0.547	0.769	0.00011009	0.02		1	2	0	2017	ENSG00000124570	ENSG00000124570
Alzheimer's Disease	C0002395	PI4KA	5297	P42356	phosphatidylinositol 4-kinase alpha	Kinase	ENSG00000241973	0.695	0.577	3.12e-12	0.02		1	2	0	2017	ENSG00000241973	ENSG00000241973
Alzheimer's Disease	C0002395	PKM	5315	P14618	pyruvate kinase M1/2	Kinase	ENSG00000067225	0.482	0.808	0.8549	0.02		1	2	0	2018	ENSG00000067225	ENSG00000067225
Alzheimer's Disease	C0002395	SERPINF2	5345	P08697	serpin family F member 2	Enzyme modulator	ENSG00000167711	0.575	0.808	0.013624	0.02		1	2	0	1991	ENSG00000167711	ENSG00000167711
Alzheimer's Disease	C0002395	PLK1	5347	P53350	polo like kinase 1	Kinase	ENSG00000166851	0.467	0.808	0.97851	0.02		1	2	0	2011	ENSG00000166851	ENSG00000166851
Alzheimer's Disease	C0002395	FXYD1	5348	O00168	FXYD domain containing ion transport regulator 1	Ion channel	ENSG00000266964	0.682	0.385	0.24395	0.02		1	2	0	2018	ENSG00000266964	ENSG00000266964
Alzheimer's Disease	C0002395	PRRX1	5396	P54821	paired related homeobox 1		ENSG00000116132	0.543	0.769	0.24291	0.02		1	2	0	2007	ENSG00000116132	ENSG00000116132
Alzheimer's Disease	C0002395	PNMT	5409	P11086	phenylethanolamine N-methyltransferase	Enzyme	ENSG00000141744	0.653	0.538	0.0050065	0.02		1	2	0	2001	ENSG00000141744	ENSG00000141744
Alzheimer's Disease	C0002395	PON3	5446	Q15166	paraoxonase 3		ENSG00000105852	0.663	0.692	2.1e-07	0.02		1	2	0	2006	ENSG00000105852	ENSG00000105852
Alzheimer's Disease	C0002395	POU2F1	5451	P14859	POU class 2 homeobox 1		ENSG00000143190	0.558	0.769	0.90229	0.02		1	2	0	2005	ENSG00000143190	ENSG00000143190
Alzheimer's Disease	C0002395	PPIA	5478	P62937	peptidylprolyl isomerase A		ENSG00000196262	0.51	0.769	0.55734	0.02		1	2	0	2011	ENSG00000196262	ENSG00000196262
Alzheimer's Disease	C0002395	AHI1	54806	Q8N157	Abelson helper integration site 1		ENSG00000135541	0.513	0.846	1.08e-25	0.02		1	2	0	2019	ENSG00000135541	ENSG00000135541
Alzheimer's Disease	C0002395	TRPM7	54822	Q96QT4	transient receptor potential cation channel subfamily M member 7	Ion channel	ENSG00000092439	0.531	0.731	5.21e-16	0.02		1	2	0	2015	ENSG00000092439	ENSG00000092439
Alzheimer's Disease	C0002395	SLC25A38	54977	Q96DW6	solute carrier family 25 member 38	Transporter	ENSG00000144659	0.716	0.462	9.43e-06	0.02		1	2	0	2012	ENSG00000144659	ENSG00000144659
Alzheimer's Disease	C0002395	PPP1CA	5499	P62136	protein phosphatase 1 catalytic subunit alpha	Enzyme	ENSG00000172531	0.674	0.5	0.98588	0.02		1	2	0	2002	ENSG00000172531	ENSG00000172531
Alzheimer's Disease	C0002395	ACP3	55	P15309	acid phosphatase 3	Enzyme	ACP3	0.525	0.731	2.55e-16	0.02		1	2	0	2016	ACP3	ACP3
Alzheimer's Disease	C0002395	PPP1R1A	5502	Q13522	protein phosphatase 1 regulatory inhibitor subunit 1A	Enzyme modulator	ENSG00000135447	0.559	0.692	0.021894	0.02		1	2	0	2015	ENSG00000135447	ENSG00000135447
Alzheimer's Disease	C0002395	PPP1R10	5514	Q96QC0	protein phosphatase 1 regulatory subunit 10		ENSG00000204569	0.751	0.423	1	0.02		0.5	2	0	2005	ENSG00000204569	ENSG00000204569
Alzheimer's Disease	C0002395	PPP2CA	5515	P67775	protein phosphatase 2 catalytic subunit alpha		ENSG00000113575	0.608	0.769	0.9893	0.02		1	2	0	2008	ENSG00000113575	ENSG00000113575
Alzheimer's Disease	C0002395	PPP2R2B	5521	Q00005	protein phosphatase 2 regulatory subunit Bbeta	Enzyme	ENSG00000156475	0.601	0.577	0.98467	0.02		1	2	0	2009	ENSG00000156475	ENSG00000156475
Alzheimer's Disease	C0002395	ADI1	55256	Q9BV57	acireductone dioxygenase 1	Enzyme	ENSG00000182551	0.674	0.654	3.15e-05	0.02		1	2	0	2008	ENSG00000182551	ENSG00000182551
Alzheimer's Disease	C0002395	PPP3CA	5530	Q08209	protein phosphatase 3 catalytic subunit alpha		ENSG00000138814	0.568	0.769	0.99988	0.02		1	2	0	2005	ENSG00000138814	ENSG00000138814
Alzheimer's Disease	C0002395	PLXNA3	55558	P51805	plexin A3		ENSG00000130827	0.67	0.769	0.054893	0.02		1	2	0	2010	ENSG00000130827	ENSG00000130827
Alzheimer's Disease	C0002395	PRKAR1A	5573	P10644	protein kinase cAMP-dependent type I regulatory subunit alpha		ENSG00000108946	0.401	0.846	0.99985	0.02		1	2	0	2006	ENSG00000108946	ENSG00000108946
Alzheimer's Disease	C0002395	HHAT	55733	Q5VTY9	hedgehog acyltransferase	Enzyme	ENSG00000054392	0.608	0.577	3.25e-08	0.02		1	2	0	2017	ENSG00000054392	ENSG00000054392
Alzheimer's Disease	C0002395	MAPK9	5601	P45984	mitogen-activated protein kinase 9	Kinase	ENSG00000050748	0.561	0.731	0.069738	0.02		1	2	0	2004	ENSG00000050748	ENSG00000050748
Alzheimer's Disease	C0002395	PRSS3	5646	P35030	serine protease 3	Enzyme	ENSG00000010438	0.617	0.615	3.56e-12	0.02		1	2	0	2016	ENSG00000010438	ENSG00000010438
Alzheimer's Disease	C0002395	MASP1	5648	P48740	mannan binding lectin serine peptidase 1	Enzyme	ENSG00000127241	0.565	0.885	1.23e-11	0.02		1	2	0	2010	ENSG00000127241	ENSG00000127241
Alzheimer's Disease	C0002395	AZU1	566	P20160	azurocidin 1	Enzyme	ENSG00000172232	0.636	0.692	3.91e-05	0.02		1	2	0	2015	ENSG00000172232	ENSG00000172232
Alzheimer's Disease	C0002395	PSD	5662	A5PKW4	pleckstrin and Sec7 domain containing		ENSG00000059915	0.626	0.654	0.90358	0.02		1	2	0	2000	ENSG00000059915	ENSG00000059915
Alzheimer's Disease	C0002395	SPHK2	56848	Q9NRA0	sphingosine kinase 2	Kinase	ENSG00000063176	0.546	0.731	1.28e-07	0.02		1	2	0	2018	ENSG00000063176	ENSG00000063176
Alzheimer's Disease	C0002395	PSMB6	5694	P28072	proteasome 20S subunit beta 6		ENSG00000142507	0.561	0.731	0.015779	0.02		1	2	0	2006	ENSG00000142507	ENSG00000142507
Alzheimer's Disease	C0002395	PSMB9	5698	P28065	proteasome 20S subunit beta 9		ENSG00000240065	0.514	0.808	0.0027499	0.02		1	2	0	2006	ENSG00000240065	ENSG00000240065
Alzheimer's Disease	C0002395	PNPLA2	57104	Q96AD5	patatin like phospholipase domain containing 2	Enzyme	ENSG00000177666	0.511	0.846	0.0041069	0.02		1	2	0	2017	ENSG00000177666	ENSG00000177666
Alzheimer's Disease	C0002395	PDSS2	57107	Q86YH6	decaprenyl diphosphate synthase subunit 2		ENSG00000164494	0.626	0.577	4.37e-08	0.02		1	2	0	2009	ENSG00000164494	ENSG00000164494
Alzheimer's Disease	C0002395	PTGER3	5733	P43115	prostaglandin E receptor 3	G-protein coupled receptor	ENSG00000050628	0.601	0.731	0.37217	0.02		1	2	0	2012	ENSG00000050628	ENSG00000050628
Alzheimer's Disease	C0002395	MIR451A	574411		microRNA 451a		ENSG00000284565	0.505	0.769		0.02		1	2	0	2016	ENSG00000284565	ENSG00000284565
Alzheimer's Disease	C0002395	MIR193B	574455		microRNA 193b		ENSG00000207639	0.536	0.808		0.02		1	2	0	2014	ENSG00000207639	ENSG00000207639
Alzheimer's Disease	C0002395	KIDINS220	57498	Q9ULH0	kinase D interacting substrate 220		ENSG00000134313	0.534	0.769	0.073562	0.02		1	2	0	2013	ENSG00000134313	ENSG00000134313
Alzheimer's Disease	C0002395	ALS2	57679	Q96Q42	alsin Rho guanine nucleotide exchange factor ALS2		ENSG00000003393	0.647	0.423	8.72e-12	0.02		1	2	0	2004	ENSG00000003393	ENSG00000003393
Alzheimer's Disease	C0002395	TRIB3	57761	Q96RU7	tribbles pseudokinase 3	Kinase	ENSG00000101255	0.573	0.692	1.16e-13	0.02		1	2	0	2017	ENSG00000101255	ENSG00000101255
Alzheimer's Disease	C0002395	GRHL3	57822	Q8TE85	grainyhead like transcription factor 3	Transcription factor	ENSG00000158055	0.572	0.692	0.99292	0.02		1	2	0	2015	ENSG00000158055	ENSG00000158055
Alzheimer's Disease	C0002395	NLRC4	58484	Q9NPP4	NLR family CARD domain containing 4		ENSG00000091106	0.556	0.769	9.87e-12	0.02		1	2	0	2014	ENSG00000091106	ENSG00000091106
Alzheimer's Disease	C0002395	PZP	5858	P20742	PZP alpha-2-macroglobulin like	Enzyme modulator	ENSG00000126838	0.705	0.423	6.82e-36	0.02		1	2	0	2015	ENSG00000126838	ENSG00000126838
Alzheimer's Disease	C0002395	RAB3A	5864	P20336	RAB3A	member RAS oncogene family	ENSG00000105649	30	0.691	0.462	0.9463	0.02		1	2	0	ENSG00000105649	2001
Alzheimer's Disease	C0002395	RAB4A	5867	P20338	RAB4A	member RAS oncogene family	ENSG00000168118	24	0.705	0.577	0.2026	0.02		1	2	0	ENSG00000168118	2003
Alzheimer's Disease	C0002395	RAB6A	5870	P20340	RAB6A	member RAS oncogene family	ENSG00000175582	27	0.716	0.462	0.95237	0.02		1	2	0	ENSG00000175582	2019
Alzheimer's Disease	C0002395	RAP1A	5906	P62834	RAP1A	member of RAS oncogene family	ENSG00000116473	215	0.502	0.808	0.62227	0.02		1	2	0	ENSG00000116473	2018
Alzheimer's Disease	C0002395	IL21	59067	Q9HBE4	interleukin 21		ENSG00000138684	0.441	0.769	0.6254	0.02		1	2	0	2017	ENSG00000138684	ENSG00000138684
Alzheimer's Disease	C0002395	CCND1	595	P24385	cyclin D1	Enzyme modulator	ENSG00000110092	0.344	0.923	0.89057	0.02		1	2	0	2015	ENSG00000110092	ENSG00000110092
Alzheimer's Disease	C0002395	RFC1	5981	P35251	replication factor C subunit 1		ENSG00000035928	0.541	0.808	0.97305	0.02		1	2	0	2009	ENSG00000035928	ENSG00000035928
Alzheimer's Disease	C0002395	RPL29	6159	P47914	ribosomal protein L29	Nucleic acid binding	ENSG00000162244	0.644	0.462	0.19534	0.02		1	2	0	2016	ENSG00000162244	ENSG00000162244
Alzheimer's Disease	C0002395	RRAS	6237	P10301	RAS related	Enzyme modulator	ENSG00000126458	0.543	0.808	0.004663	0.02		1	2	0	2008	ENSG00000126458	ENSG00000126458
Alzheimer's Disease	C0002395	S100A6	6277	P06703	S100 calcium binding protein A6	Calcium-binding protein	ENSG00000197956	0.51	0.808	0.17565	0.02		1	2	0	2004	ENSG00000197956	ENSG00000197956
Alzheimer's Disease	C0002395	S100A12	6283	P80511	S100 calcium binding protein A12	Calcium-binding protein	ENSG00000163221	0.488	0.846	0.48234	0.02		1	2	0	2006	ENSG00000163221	ENSG00000163221
Alzheimer's Disease	C0002395	CFB	629	P00751	complement factor B		ENSG00000243649	0.532	0.769	4.67e-16	0.02		1	2	1	2012	ENSG00000243649	ENSG00000243649
Alzheimer's Disease	C0002395	CCL4	6351	P13236;Q8NHW4	C-C motif chemokine ligand 4	Signaling	ENSG00000275302	0.466	0.923	0.24134	0.02		1	2	0	2017	ENSG00000275302	ENSG00000275302
Alzheimer's Disease	C0002395	BCAN	63827	Q96GW7	brevican	Extracellular structure	ENSG00000132692	0.7	0.269	1.76e-06	0.02		1	2	0	2010	ENSG00000132692	ENSG00000132692
Alzheimer's Disease	C0002395	SDC2	6383	P34741	syndecan 2	Extracellular structure	ENSG00000169439	0.536	0.808	0.4049	0.02		1	2	0	1995	ENSG00000169439	ENSG00000169439
Alzheimer's Disease	C0002395	NEUROD6	63974	Q96NK8	neuronal differentiation 6	Enzyme	ENSG00000164600	0.861	0.115	0.88454	0.02		1	2	0	2014	ENSG00000164600	ENSG00000164600
Alzheimer's Disease	C0002395	SEL1L	6400	Q9UBV2	SEL1L adaptor subunit of ERAD E3 ubiquitin ligase		ENSG00000071537	0.628	0.654	0.98233	0.02		1	2	1	2006	ENSG00000071537	ENSG00000071537
Alzheimer's Disease	C0002395	TNMD	64102	Q9H2S6	tenomodulin		ENSG00000000005	0.588	0.692	0.0035119	0.02		1	2	1	2011	ENSG00000000005	ENSG00000000005
Alzheimer's Disease	C0002395	MOAP1	64112	Q96BY2	modulator of apoptosis 1		ENSG00000165943	0.7	0.577	1.17e-09	0.02		1	2	0	2010	ENSG00000165943	ENSG00000165943
Alzheimer's Disease	C0002395	SETMAR	6419	Q53H47	SET domain and mariner transposase fusion gene	Epigenetic regulator	ENSG00000170364	0.617	0.692	0.00010188	0.02		1	2	0	2019	ENSG00000170364	ENSG00000170364
Alzheimer's Disease	C0002395	SRSF2	6427	Q01130	serine and arginine rich splicing factor 2	Nucleic acid binding	ENSG00000161547	0.561	0.731	0.47898	0.02		1	2	0	2004	ENSG00000161547	ENSG00000161547
Alzheimer's Disease	C0002395	LOC643387	643387		TAR DNA binding protein pseudogene		LOC643387	0.839	0.115		0.02		1	2	0	2007	LOC643387	LOC643387
Alzheimer's Disease	C0002395	AZI2	64343	Q9H6S1	5-azacytidine induced 2		ENSG00000163512	0.76	0.577	0.0069113	0.02		1	2	0	2000	ENSG00000163512	ENSG00000163512
Alzheimer's Disease	C0002395	SIL1	64374	Q9H173	SIL1 nucleotide exchange factor		ENSG00000120725	0.584	0.731	0.012265	0.02		1	2	0	1988	ENSG00000120725	ENSG00000120725
Alzheimer's Disease	C0002395	HHIP	64399	Q96QV1	hedgehog interacting protein		ENSG00000164161	0.55	0.654	0.95436	0.02		1	2	0	2016	ENSG00000164161	ENSG00000164161
Alzheimer's Disease	C0002395	SGCG	6445	Q13326	sarcoglycan gamma	Cellular structure	ENSG00000102683	0.621	0.615	4.82e-05	0.02		1	2	0	2017	ENSG00000102683	ENSG00000102683
Alzheimer's Disease	C0002395	SMIM10L2B	644596	P0DMW4;P0DMW5	small integral membrane protein 10 like 2B		ENSG00000196972	0.619	0.808		0.02		1	2	0	2019	ENSG00000196972	ENSG00000196972
Alzheimer's Disease	C0002395	ITSN1	6453	Q15811	intersectin 1	Enzyme modulator	ENSG00000205726	0.656	0.577	1	0.02		1	2	0	2006	ENSG00000205726	ENSG00000205726
Alzheimer's Disease	C0002395	PDIA2	64714	Q13087	protein disulfide isomerase family A member 2		ENSG00000185615	0.638	0.692	8.45e-33	0.02		1	2	0	2017	ENSG00000185615	ENSG00000185615
Alzheimer's Disease	C0002395	BMI1	648	P35226	BMI1 proto-oncogene	polycomb ring finger	ENSG00000168283	309	0.448	0.808	0.94286	0.02		1	2	0	ENSG00000168283	2019
Alzheimer's Disease	C0002395	ST8SIA1	6489	Q92185	ST8 alpha-N-acetyl-neuraminide alpha-2	8-sialyltransferase 1	ENSG00000111728	40	0.678	0.5	0.493	0.02		1	2	0	ENSG00000111728	2013
Alzheimer's Disease	C0002395	SIM2	6493	Q14190	SIM bHLH transcription factor 2	Transcription factor	ENSG00000159263	0.619	0.731	0.19959	0.02		1	2	0	2003	ENSG00000159263	ENSG00000159263
Alzheimer's Disease	C0002395	SLC1A3	6507	P43003	solute carrier family 1 member 3	Transporter	ENSG00000079215	0.573	0.577	0.98914	0.02		1	2	0	2007	ENSG00000079215	ENSG00000079215
Alzheimer's Disease	C0002395	CXADRP1	653108		CXADR pseudogene 1		ENSG00000214319	0.463	0.846		0.02		1	2	0	2006	ENSG00000214319	ENSG00000214319
Alzheimer's Disease	C0002395	GGTLC5P	653590		gamma-glutamyltransferase light chain 5 pseudogene		ENSG00000276160	0.513	0.846		0.02		1	2	0	2015	ENSG00000276160	ENSG00000276160
Alzheimer's Disease	C0002395	BMP6	654	P22004	bone morphogenetic protein 6	Signaling	ENSG00000153162	0.531	0.808	0.75947	0.02		1	2	0	2010	ENSG00000153162	ENSG00000153162
Alzheimer's Disease	C0002395	SLC19A1	6573	P41440	solute carrier family 19 member 1	Transporter	ENSG00000173638	0.523	0.692	6.47e-06	0.02		0.5	2	2	2014	ENSG00000173638	ENSG00000173638
Alzheimer's Disease	C0002395	SLPI	6590	P03973	secretory leukocyte peptidase inhibitor	Enzyme modulator	ENSG00000124107	0.449	0.846	0.00089665	0.02		1	2	0	2018	ENSG00000124107	ENSG00000124107
Alzheimer's Disease	C0002395	SMPD1	6609	P17405	sphingomyelin phosphodiesterase 1	Enzyme	ENSG00000166311	0.499	0.885	3.89e-10	0.02		1	2	0	2015	ENSG00000166311	ENSG00000166311
Alzheimer's Disease	C0002395	BNIP3	664	Q12983	BCL2 interacting protein 3		ENSG00000176171	0.52	0.731	1.97e-05	0.02		1	2	0	2017	ENSG00000176171	ENSG00000176171
Alzheimer's Disease	C0002395	SPARC	6678	P09486	secreted protein acidic and cysteine rich	Signaling	ENSG00000113140	0.445	0.846	0.89148	0.02		1	2	0	2019	ENSG00000113140	ENSG00000113140
Alzheimer's Disease	C0002395	SPAST	6683	Q9UBP0	spastin	Cellular structure	ENSG00000021574	0.579	0.577	0.99939	0.02		1	2	0	2011	ENSG00000021574	ENSG00000021574
Alzheimer's Disease	C0002395	SPG7	6687	Q9UQ90	SPG7 matrix AAA peptidase subunit	paraplegin	ENSG00000197912	419	0.436	0.885	1.97e-36	0.02		1	2	0	ENSG00000197912	2007
Alzheimer's Disease	C0002395	ST13	6767	P50502	ST13 Hsp70 interacting protein		ENSG00000100380	0.584	0.692	0.66074	0.02		1	2	0	2016	ENSG00000100380	ENSG00000100380
Alzheimer's Disease	C0002395	STAT1	6772	P42224	signal transducer and activator of transcription 1	Nucleic acid binding	ENSG00000115415	0.399	0.885	0.99999	0.02		1	2	0	2013	ENSG00000115415	ENSG00000115415
Alzheimer's Disease	C0002395	SULT2A1	6822	Q06520	sulfotransferase family 2A member 1		ENSG00000105398	0.545	0.769	1.25e-15	0.02		1	2	0	2016	ENSG00000105398	ENSG00000105398
Alzheimer's Disease	C0002395	BST1	683	Q10588	bone marrow stromal cell antigen 1	Enzyme	ENSG00000109743	0.67	0.423	4.21e-11	0.02		0.5	2	1	2013	ENSG00000109743	ENSG00000109743
Alzheimer's Disease	C0002395	SYN2	6854	Q92777	synapsin II	Cellular structure	ENSG00000157152	0.653	0.577		0.02		1	2	0	2001	ENSG00000157152	ENSG00000157152
Alzheimer's Disease	C0002395	TGFBR1	7046	P36897	transforming growth factor beta receptor 1	Kinase	ENSG00000106799	0.451	0.885	0.85379	0.02		1	2	0	2018	ENSG00000106799	ENSG00000106799
Alzheimer's Disease	C0002395	TGM1	7051	P22735	transglutaminase 1	Enzyme	ENSG00000092295	0.565	0.769	2.25e-13	0.02		1	2	0	1999	ENSG00000092295	ENSG00000092295
Alzheimer's Disease	C0002395	THAS	7055		thoracoabdominal syndrome		THAS	0.56	0.808		0.02		1	2	0	2010	THAS	THAS
Alzheimer's Disease	C0002395	TIA1	7072	P31483	TIA1 cytotoxic granule associated RNA binding protein		ENSG00000116001	0.595	0.577	0.27493	0.02		1	2	0	2015	ENSG00000116001	ENSG00000116001
Alzheimer's Disease	C0002395	TLR5	7100	O60602	toll like receptor 5		ENSG00000187554	0.518	0.885	2.48e-13	0.02		1	2	0	2018	ENSG00000187554	ENSG00000187554
Alzheimer's Disease	C0002395	C1QA	712	P02745	complement C1q A chain		ENSG00000173372	0.623	0.654	0.0038204	0.02		1	2	0	2014	ENSG00000173372	ENSG00000173372
Alzheimer's Disease	C0002395	TNFAIP1	7126	Q13829	TNF alpha induced protein 1		ENSG00000109079	0.722	0.5	0.13509	0.02		1	2	0	2003	ENSG00000109079	ENSG00000109079
Alzheimer's Disease	C0002395	C1R	715	P00736	complement C1r	Enzyme	ENSG00000159403	0.638	0.654	0.77888	0.02		1	2	0	2003	ENSG00000159403	ENSG00000159403
Alzheimer's Disease	C0002395	C3AR1	719	Q16581	complement C3a receptor 1	G-protein coupled receptor	ENSG00000171860	0.601	0.731	3.31e-09	0.02		1	2	0	2016	ENSG00000171860	ENSG00000171860
Alzheimer's Disease	C0002395	HSP90B2P	7190	Q58FF3	heat shock protein 90 beta family member 2	pseudogene	ENSG00000259706	110	0.558	0.846		0.02		1	2	0	ENSG00000259706	2011
Alzheimer's Disease	C0002395	TTPA	7274	P49638	alpha tocopherol transfer protein	Transporter	ENSG00000137561	0.612	0.577	0.0014409	0.02		1	2	0	2009	ENSG00000137561	ENSG00000137561
Alzheimer's Disease	C0002395	GGTLC3	728226	B5MD39	gamma-glutamyltransferase light chain family member 3		ENSG00000274252	0.513	0.846		0.02		1	2	0	2015	ENSG00000274252	ENSG00000274252
Alzheimer's Disease	C0002395	DEFA1B	728358	P59665	defensin alpha 1B		ENSG00000240247	0.674	0.692		0.02		1	2	0	1986	ENSG00000240247	ENSG00000240247
Alzheimer's Disease	C0002395	GGT2	728441	P36268	gamma-glutamyltransferase 2		ENSG00000133475	0.513	0.846	0.00012986	0.02		1	2	0	2015	ENSG00000133475	ENSG00000133475
Alzheimer's Disease	C0002395	TXNRD1	7296	Q16881	thioredoxin reductase 1	Enzyme	ENSG00000198431	0.529	0.692	1.61e-06	0.02		1	2	0	2017	ENSG00000198431	ENSG00000198431
Alzheimer's Disease	C0002395	TYK2	7297	P29597	tyrosine kinase 2	Kinase	ENSG00000105397	0.505	0.769	4.5e-08	0.02		1	2	0	2010	ENSG00000105397	ENSG00000105397
Alzheimer's Disease	C0002395	GGTLC4P	729838		gamma-glutamyltransferase light chain 4 pseudogene		ENSG00000230712	0.513	0.846		0.02		1	2	0	2015	ENSG00000230712	ENSG00000230712
Alzheimer's Disease	C0002395	TYR	7299	P14679	tyrosinase	Enzyme	ENSG00000077498	0.473	0.808	4.99e-32	0.02		1	2	0	2019	ENSG00000077498	ENSG00000077498
Alzheimer's Disease	C0002395	TYRO3	7301	Q06418	TYRO3 protein tyrosine kinase	Kinase	ENSG00000092445	0.559	0.769	8.33e-10	0.02		1	2	0	2012	ENSG00000092445	ENSG00000092445
Alzheimer's Disease	C0002395	TYRP1	7306	P17643	tyrosinase related protein 1	Enzyme	ENSG00000107165	0.507	0.846	6.56e-25	0.02		1	2	0	1988	ENSG00000107165	ENSG00000107165
Alzheimer's Disease	C0002395	UMOD	7369	P07911	uromodulin		ENSG00000169344	0.52	0.846	3.08e-17	0.02		1	2	0	2018	ENSG00000169344	ENSG00000169344
Alzheimer's Disease	C0002395	UNG	7374	P13051	uracil DNA glycosylase		ENSG00000076248	0.617	0.654	0.0017247	0.02		0.5	2	0	2007	ENSG00000076248	ENSG00000076248
Alzheimer's Disease	C0002395	USF1	7391	P22415	upstream transcription factor 1		ENSG00000158773	0.592	0.692	0.023545	0.02		0.5	2	0	2006	ENSG00000158773	ENSG00000158773
Alzheimer's Disease	C0002395	USF2	7392	Q15853	upstream transcription factor 2	c-fos interacting	ENSG00000105698	59	0.626	0.654	0.99253	0.02		0.5	2	0	ENSG00000105698	2016
Alzheimer's Disease	C0002395	VAV1	7409	P15498	vav guanine nucleotide exchange factor 1		ENSG00000141968	0.556	0.769	0.99993	0.02		1	2	0	2018	ENSG00000141968	ENSG00000141968
Alzheimer's Disease	C0002395	VIP	7432	P01282	vasoactive intestinal peptide	Signaling	ENSG00000146469	0.437	0.846	0.00041995	0.02		1	2	0	2007	ENSG00000146469	ENSG00000146469
Alzheimer's Disease	C0002395	VWF	7450	P04275	von Willebrand factor	Enzyme modulator	ENSG00000110799	0.408	0.885	3.22e-25	0.02		1	2	0	2010	ENSG00000110799	ENSG00000110799
Alzheimer's Disease	C0002395	WNT1	7471	P04628	Wnt family member 1	Signaling	ENSG00000125084	0.495	0.769	0.3263	0.02		1	2	0	2007	ENSG00000125084	ENSG00000125084
Alzheimer's Disease	C0002395	XBP1P1	7495		X-box binding protein 1 pseudogene 1		ENSG00000249947	0.653	0.692		0.02		1	2	0	2014	ENSG00000249947	ENSG00000249947
Alzheimer's Disease	C0002395	YES1	7525	P07947	YES proto-oncogene 1	Src family tyrosine kinase	ENSG00000176105	64	0.638	0.577	4.01e-05	0.02		1	2	0	ENSG00000176105	2018
Alzheimer's Disease	C0002395	CA2	760	P00918	carbonic anhydrase 2		ENSG00000104267	0.506	0.808	1.69e-06	0.02		1	2	0	2013	ENSG00000104267	ENSG00000104267
Alzheimer's Disease	C0002395	SLC30A1	7779	Q9Y6M5	solute carrier family 30 member 1	Transporter	ENSG00000170385	0.659	0.5	0.98532	0.02		1	2	0	2005	ENSG00000170385	ENSG00000170385
Alzheimer's Disease	C0002395	AD10	780912		Alzheimer disease-10		AD10	0.743	0.269		0.02		1	2	0	2011	AD10	AD10
Alzheimer's Disease	C0002395	CARD14	79092	Q9BXL6	caspase recruitment domain family member 14		ENSG00000141527	0.546	0.846	1.21e-19	0.02		0.5	2	0	2012	ENSG00000141527	ENSG00000141527
Alzheimer's Disease	C0002395	CP20	7938		lymphocyte cytosol polypeptide	20 kD	CP20	7	0.821	0.269		0.02		1	2	0	CP20	1998
Alzheimer's Disease	C0002395	DHX40	79665	Q8IX18	DEAH-box helicase 40	Enzyme	ENSG00000108406	0.608	0.769	0.7556	0.02		1	2	0	1988	ENSG00000108406	ENSG00000108406
Alzheimer's Disease	C0002395	CALCR	799	P30988	calcitonin receptor	G-protein coupled receptor	ENSG00000004948	0.464	0.846	3.12e-09	0.02		1	2	0	2013	ENSG00000004948	ENSG00000004948
Alzheimer's Disease	C0002395	NAA25	80018	Q14CX7	N-alpha-acetyltransferase 25	NatB auxiliary subunit	ENSG00000111300	81	0.603	0.692	1	0.02		1	2	0	ENSG00000111300	2001
Alzheimer's Disease	C0002395	NR4A3	8013	Q92570	nuclear receptor subfamily 4 group A member 3	Nuclear receptor	ENSG00000119508	0.502	0.808	0.9126	0.02		1	2	0	2005	ENSG00000119508	ENSG00000119508
Alzheimer's Disease	C0002395	TET1	80312	Q8NFU7	tet methylcytosine dioxygenase 1		ENSG00000138336	0.523	0.808	1	0.02		1	2	0	2008	ENSG00000138336	ENSG00000138336
Alzheimer's Disease	C0002395	PPP1R2C	80316	O14990	PPP1R2C family member C	Enzyme modulator	ENSG00000102055	0.478	0.846		0.02		1	2	0	2017	ENSG00000102055	ENSG00000102055
Alzheimer's Disease	C0002395	LPAL2	80350	Q16609	lipoprotein(a) like 2	pseudogene	ENSG00000213071	53	0.626	0.731		0.02		1	2	0	ENSG00000213071	2019
Alzheimer's Disease	C0002395	BHLHB9	80823	Q6PI77	basic helix-loop-helix family member b9		ENSG00000198908	1	0.077	0.02025	0.02		1	2	0	2004	ENSG00000198908	ENSG00000198908
Alzheimer's Disease	C0002395	NPL	80896	Q9BXD5	N-acetylneuraminate pyruvate lyase	Enzyme	ENSG00000135838	0.663	0.577	1.57e-07	0.02		1	2	0	2018	ENSG00000135838	ENSG00000135838
Alzheimer's Disease	C0002395	CALR	811	P27797	calreticulin	Calcium-binding protein	ENSG00000179218	0.413	0.923	0.89133	0.02		1	2	0	2000	ENSG00000179218	ENSG00000179218
Alzheimer's Disease	C0002395	CAMK4	814	Q16566	calcium/calmodulin dependent protein kinase IV	Kinase	ENSG00000152495	0.621	0.654	0.50957	0.02		1	2	0	2009	ENSG00000152495	ENSG00000152495
Alzheimer's Disease	C0002395	SNX27	81609	Q96L92	sorting nexin 27		ENSG00000143376	0.722	0.346	0.99977	0.02		1	2	0	2019	ENSG00000143376	ENSG00000143376
Alzheimer's Disease	C0002395	CDR3	8163		Cerebellar degeneration-related autoantigen-3		CDR3	0.472	0.808		0.02		1	2	0	2000	CDR3	CDR3
Alzheimer's Disease	C0002395	CAMP	820	P49913	cathelicidin antimicrobial peptide		ENSG00000164047	0.466	0.846	0.0043897	0.02		1	2	0	2017	ENSG00000164047	ENSG00000164047
Alzheimer's Disease	C0002395	USP9X	8239	Q93008	ubiquitin specific peptidase 9 X-linked		ENSG00000124486	0.502	0.846	1	0.02		1	2	0	2015	ENSG00000124486	ENSG00000124486
Alzheimer's Disease	C0002395	BRAP	8315	Q7Z569	BRCA1 associated protein		ENSG00000089234	0.612	0.769	3.75e-06	0.02		1	2	0	2018	ENSG00000089234	ENSG00000089234
Alzheimer's Disease	C0002395	ARHGAP24	83478	Q8N264	Rho GTPase activating protein 24		ENSG00000138639	0.456	0.808	3.95e-10	0.02		0.5	2	1	2009	ENSG00000138639	ENSG00000138639
Alzheimer's Disease	C0002395	CRISPLD2	83716	Q9H0B8	cysteine rich secretory protein LCCL domain containing 2	Immune response	ENSG00000103196	0.585	0.769	7.82e-09	0.02		1	2	0	1989	ENSG00000103196	ENSG00000103196
Alzheimer's Disease	C0002395	CASP7	840	P55210	caspase 7	Enzyme	ENSG00000165806	0.581	0.654	5.36e-05	0.02		1	2	0	2015	ENSG00000165806	ENSG00000165806
Alzheimer's Disease	C0002395	SPARCL1	8404	Q14515	SPARC like 1	Signaling	ENSG00000152583	0.604	0.615	5.64e-10	0.02		1	2	1	2018	ENSG00000152583	ENSG00000152583
Alzheimer's Disease	C0002395	MINDY4	84182	Q4G0A6	MINDY lysine 48 deubiquitinase 4		ENSG00000106125	0.538	0.731	3.22e-19	0.02		1	2	0	2006	ENSG00000106125	ENSG00000106125
Alzheimer's Disease	C0002395	RHBDD1	84236	Q8TEB9	rhomboid domain containing 1	Enzyme	ENSG00000144468	0.751	0.231	1.06e-12	0.02		1	2	0	2016	ENSG00000144468	ENSG00000144468
Alzheimer's Disease	C0002395	PPP1R9B	84687	Q96SB3	protein phosphatase 1 regulatory subunit 9B		ENSG00000108819	0.678	0.423	0.99975	0.02		1	2	0	2017	ENSG00000108819	ENSG00000108819
Alzheimer's Disease	C0002395	PTPN5	84867	P54829	protein tyrosine phosphatase non-receptor type 5		ENSG00000110786	0.666	0.538	0.0014228	0.02		1	2	0	2012	ENSG00000110786	ENSG00000110786
Alzheimer's Disease	C0002395	UBASH3B	84959	Q8TF42	ubiquitin associated and SH3 domain containing B		ENSG00000154127	0.561	0.769	4.71e-05	0.02		1	2	0	2003	ENSG00000154127	ENSG00000154127
Alzheimer's Disease	C0002395	LGR5	8549	O75473	leucine rich repeat containing G protein-coupled receptor 5	G-protein coupled receptor	ENSG00000139292	0.542	0.654	2.5e-08	0.02		1	2	0	2019	ENSG00000139292	ENSG00000139292
Alzheimer's Disease	C0002395	HSD17B6	8630	O14756	hydroxysteroid 17-beta dehydrogenase 6	Enzyme	ENSG00000025423	0.592	0.692	0.34807	0.02		1	2	0	2017	ENSG00000025423	ENSG00000025423
Alzheimer's Disease	C0002395	TNK1	8711	Q13470	tyrosine kinase non receptor 1	Kinase	ENSG00000174292	0.769	0.269	2.64e-08	0.02		1	2	1	2009	ENSG00000174292	ENSG00000174292
Alzheimer's Disease	C0002395	CFLAR	8837	O15519	CASP8 and FADD like apoptosis regulator	Enzyme	ENSG00000003402	0.485	0.846	0.99967	0.02		1	2	0	2015	ENSG00000003402	ENSG00000003402
Alzheimer's Disease	C0002395	CCK	885	P06307	cholecystokinin		ENSG00000187094	0.453	0.846	3.3e-05	0.02		0.5	2	0	2012	ENSG00000187094	ENSG00000187094
Alzheimer's Disease	C0002395	PER3	8863	P56645	period circadian regulator 3	Transcription factor	ENSG00000049246	0.559	0.731	1.37e-17	0.02		0.5	2	0	2012	ENSG00000049246	ENSG00000049246
Alzheimer's Disease	C0002395	PER2	8864	O15055	period circadian regulator 2	Transcription factor	ENSG00000132326	0.488	0.846	0.7148	0.02		1	2	0	2011	ENSG00000132326	ENSG00000132326
Alzheimer's Disease	C0002395	ARHGEF7	8874	Q14155	Rho guanine nucleotide exchange factor 7		ENSG00000102606	0.486	0.846	0.99995	0.02		1	2	0	1995	ENSG00000102606	ENSG00000102606
Alzheimer's Disease	C0002395	WASF1	8936	Q92558	WASP family member 1	Cellular structure	ENSG00000112290	0.547	0.808	0.99757	0.02		1	2	0	2016	ENSG00000112290	ENSG00000112290
Alzheimer's Disease	C0002395	NAV3	89795	Q8IVL0	neuron navigator 3		ENSG00000067798	0.653	0.615	1	0.02		1	2	0	2010	ENSG00000067798	ENSG00000067798
Alzheimer's Disease	C0002395	CHRFAM7A	89832	P36544;Q494W8	CHRNA7 (exons 5-10) and FAM7A (exons A-E) fusion		ENSG00000166664	0.659	0.385	0.00023228	0.02		1	2	0	2009	ENSG00000166664	ENSG00000166664
Alzheimer's Disease	C0002395	HSPB3	8988	Q12988	heat shock protein family B (small) member 3		ENSG00000169271	0.448	0.769	6.09e-05	0.02		1	2	0	2013	ENSG00000169271	ENSG00000169271
Alzheimer's Disease	C0002395	TRPA1	8989	O75762	transient receptor potential cation channel subfamily A member 1	Ion channel	ENSG00000104321	0.546	0.846	7.23e-35	0.02		1	2	0	2018	ENSG00000104321	ENSG00000104321
Alzheimer's Disease	C0002395	HAP1	9001	P54257	huntingtin associated protein 1	Transporter	ENSG00000173805	0.604	0.769	3.35e-26	0.02		1	2	0	2012	ENSG00000173805	ENSG00000173805
Alzheimer's Disease	C0002395	SOCS3	9021	O14543	suppressor of cytokine signaling 3	Enzyme modulator	ENSG00000184557	0.434	0.808	0.74613	0.02		0.5	2	0	2015	ENSG00000184557	ENSG00000184557
Alzheimer's Disease	C0002395	MCU	90550	Q8NE86	mitochondrial calcium uniporter	Ion channel	ENSG00000156026	0.67	0.577	0.83258	0.02		1	2	0	2018	ENSG00000156026	ENSG00000156026
Alzheimer's Disease	C0002395	CCT	907		cataract	congenital	CCT		75	0.588	0.769		0.02		1	2	CCT	2014
Alzheimer's Disease	C0002395	CREB3L1	90993	Q96BA8	cAMP responsive element binding protein 3 like 1		ENSG00000157613	0.601	0.615	0.98488	0.02		1	2	0	2018	ENSG00000157613	ENSG00000157613
Alzheimer's Disease	C0002395	LMF2	91289	Q9BU23	lipase maturation factor 2		ENSG00000100258	0.89	0.154	2.4e-50	0.02		1	2	0	2016	ENSG00000100258	ENSG00000100258
Alzheimer's Disease	C0002395	SYNGR1	9145	O43759	synaptogyrin 1	Transporter	ENSG00000100321	0.736	0.346	0.45121	0.02		1	2	0	2019	ENSG00000100321	ENSG00000100321
Alzheimer's Disease	C0002395	IL1RL1	9173	Q01638	interleukin 1 receptor like 1	Receptor	ENSG00000115602	0.547	0.731	1.44e-12	0.02		1	2	0	2016	ENSG00000115602	ENSG00000115602
Alzheimer's Disease	C0002395	ARHGEF2	9181	Q92974	Rho/Rac guanine nucleotide exchange factor 2		ENSG00000116584	0.502	0.769	1	0.02		1	2	0	2017	ENSG00000116584	ENSG00000116584
Alzheimer's Disease	C0002395	SLC33A1	9197	O00400	solute carrier family 33 member 1	Transporter	ENSG00000169359	0.529	0.769	9.89e-05	0.02		1	2	0	2014	ENSG00000169359	ENSG00000169359
Alzheimer's Disease	C0002395	NOG	9241	Q13253	noggin		ENSG00000183691	0.518	0.731	0.89026	0.02		1	2	0	2009	ENSG00000183691	ENSG00000183691
Alzheimer's Disease	C0002395	CD8A	925	P01732	CD8a molecule		ENSG00000153563	0.587	0.769	1.68e-05	0.02		1	2	0	2007	ENSG00000153563	ENSG00000153563
Alzheimer's Disease	C0002395	TSPOAP1	9256	O95153	TSPO associated protein 1		ENSG00000005379	0.931	0.115	0.00844	0.02		1	2	1	2018	ENSG00000005379	ENSG00000005379
Alzheimer's Disease	C0002395	SOCS6	9306	O14544	suppressor of cytokine signaling 6	Enzyme modulator	ENSG00000170677	0.631	0.615	0.98865	0.02		0.5	2	0	2015	ENSG00000170677	ENSG00000170677
Alzheimer's Disease	C0002395	KLF4	9314	O43474	Kruppel like factor 4	Nucleic acid binding	ENSG00000136826	0.449	0.769	0.99714	0.02		1	2	0	2017	ENSG00000136826	ENSG00000136826
Alzheimer's Disease	C0002395	CGB5	93659	P0DN86	chorionic gonadotropin subunit beta 5		ENSG00000189052	0.579	0.654	0.025362	0.02		1	2	0	2018	ENSG00000189052	ENSG00000189052
Alzheimer's Disease	C0002395	FTMT	94033	Q8N4E7	ferritin mitochondrial	Storage	ENSG00000181867	0.686	0.423	0.0056072	0.02		1	2	0	2011	ENSG00000181867	ENSG00000181867
Alzheimer's Disease	C0002395	CD80	941	P33681	CD80 molecule		ENSG00000121594	0.475	0.769	0.010898	0.02		1	2	0	2015	ENSG00000121594	ENSG00000121594
Alzheimer's Disease	C0002395	CGB8	94115	P0DN86	chorionic gonadotropin subunit beta 8		ENSG00000213030	0.585	0.654	0.015956	0.02		1	2	0	2018	ENSG00000213030	ENSG00000213030
Alzheimer's Disease	C0002395	OPN4	94233	Q9UHM6	opsin 4	G-protein coupled receptor	ENSG00000122375	0.579	0.769	9.01e-13	0.02		1	2	0	2019	ENSG00000122375	ENSG00000122375
Alzheimer's Disease	C0002395	FOXQ1	94234	Q9C009	forkhead box Q1	Transcription factor	ENSG00000164379	0.61	0.615	0.61849	0.02		1	2	0	2018	ENSG00000164379	ENSG00000164379
Alzheimer's Disease	C0002395	AIM2	9447	O14862	absent in melanoma 2		ENSG00000163568	0.521	0.769	2.19e-09	0.02		1	2	0	2017	ENSG00000163568	ENSG00000163568
Alzheimer's Disease	C0002395	HOMER1	9456	Q86YM7	homer scaffold protein 1		ENSG00000152413	0.636	0.538	0.9992	0.02		1	2	0	2012	ENSG00000152413	ENSG00000152413
Alzheimer's Disease	C0002395	ATG5	9474	Q9H1Y0	autophagy related 5	Transporter	ENSG00000057663	0.462	0.885	0.97758	0.02		1	2	0	2018	ENSG00000057663	ENSG00000057663
Alzheimer's Disease	C0002395	NAPSA	9476	O96009	napsin A aspartic peptidase	Enzyme	ENSG00000131400	0.576	0.654	7.17e-14	0.02		1	2	0	2000	ENSG00000131400	ENSG00000131400
Alzheimer's Disease	C0002395	ADAMTS3	9508	O15072	ADAM metallopeptidase with thrombospondin type 1 motif 3	Enzyme	ENSG00000156140	0.581	0.808	1.03e-10	0.02		1	2	0	2009	ENSG00000156140	ENSG00000156140
Alzheimer's Disease	C0002395	GDF15	9518	Q99988	growth differentiation factor 15	Signaling	ENSG00000130513	0.429	0.808	3.01e-07	0.02		1	2	0	2015	ENSG00000130513	ENSG00000130513
Alzheimer's Disease	C0002395	NPEPPS	9520	P55786	aminopeptidase puromycin sensitive	Enzyme	ENSG00000141279	0.519	0.808	1	0.02		1	2	0	2006	ENSG00000141279	ENSG00000141279
Alzheimer's Disease	C0002395	VPS26A	9559	O75436	VPS26	retromer complex component A	ENSG00000122958	8	0.821	0.269	0.61411	0.02		1	2	0	ENSG00000122958	2013
Alzheimer's Disease	C0002395	CD47	961	Q08722	CD47 molecule		ENSG00000196776	0.468	0.769	0.91924	0.02		1	2	0	2012	ENSG00000196776	ENSG00000196776
Alzheimer's Disease	C0002395	CLSTN3	9746	Q9BQT9	calsyntenin 3	Calcium-binding protein	ENSG00000139182	0.792	0.423	0.97016	0.02		1	2	0	2016	ENSG00000139182	ENSG00000139182
Alzheimer's Disease	C0002395	SNPH	9751	O15079	syntaphilin	Transporter	ENSG00000101298	0.839	0.192	0.97082	0.02		1	2	0	2017	ENSG00000101298	ENSG00000101298
Alzheimer's Disease	C0002395	SCRN1	9805	Q12765	secernin 1		ENSG00000136193	0.695	0.538	0.002489	0.02		1	2	0	2013	ENSG00000136193	ENSG00000136193
Alzheimer's Disease	C0002395	NCAPD2	9918	Q15021	non-SMC condensin I complex subunit D2	Nucleic acid binding	ENSG00000010292	0.76	0.346	1.08e-12	0.02		1	2	1	2008	ENSG00000010292	ENSG00000010292
Alzheimer's Disease	C0002395	NR1I3	9970	Q14994	nuclear receptor subfamily 1 group I member 3	Nuclear receptor	ENSG00000143257	0.448	0.846	3.53e-08	0.02		1	2	0	2006	ENSG00000143257	ENSG00000143257
Alzheimer's Disease	C0002395	ADA	100	P00813	adenosine deaminase	Enzyme	ENSG00000196839	0.44	0.885	2.88e-12	0.01		1	1	0	2018	ENSG00000196839	ENSG00000196839
Alzheimer's Disease	C0002395	CDH2	1000	P19022	cadherin 2		ENSG00000170558	0.535	0.731	0.99171	0.01		1	1	0	2007	ENSG00000170558	ENSG00000170558
Alzheimer's Disease	C0002395	CDKN2B-AS1	100048912		CDKN2B antisense RNA 1		ENSG00000240498	0.491	0.769		0.01		1	1	2	2011	ENSG00000240498	ENSG00000240498
Alzheimer's Disease	C0002395	KCNE3	10008	Q9Y6H6	potassium voltage-gated channel subfamily E regulatory subunit 3	Ion channel	ENSG00000175538	0.666	0.423	0.4682	0.01		1	1	0	2007	ENSG00000175538	ENSG00000175538
Alzheimer's Disease	C0002395	TANK	10010	Q92844	TRAF family member associated NFKB activator		ENSG00000136560	0.678	0.5	0.83828	0.01		1	1	0	2009	ENSG00000136560	ENSG00000136560
Alzheimer's Disease	C0002395	SRA1	10011	Q9HD15	steroid receptor RNA activator 1		ENSG00000213523	0.568	0.615	5.19e-06	0.01		1	1	0	2004	ENSG00000213523	ENSG00000213523
Alzheimer's Disease	C0002395	MIR873	100126316		microRNA 873		ENSG00000215939	0.601	0.538		0.01		1	1	0	2018	ENSG00000215939	ENSG00000215939
Alzheimer's Disease	C0002395	MIR301B	100126318		microRNA 301b		ENSG00000212102	0.674	0.423		0.01		0	1	0	2017	ENSG00000212102	ENSG00000212102
Alzheimer's Disease	C0002395	MIR937	100126338		microRNA 937		ENSG00000284224	0.78	0.269		0.01		1	1	0	2015	ENSG00000284224	ENSG00000284224
Alzheimer's Disease	C0002395	ACE3P	100129123		angiotensin I converting enzyme 3	pseudogene	ENSG00000224353	1	1	0.077		0.01		1	1	0	ENSG00000224353	2018
Alzheimer's Disease	C0002395	SOD2-OT1	100129518		SOD2 overlapping transcript 1		ENSG00000285427	0.722	0.5		0.01		1	1	0	2001	ENSG00000285427	ENSG00000285427
Alzheimer's Disease	C0002395	AD14	100188754		Alzheimer disease 14		AD14	0.821	0.192		0.01		1	1	0	2009	AD14	AD14
Alzheimer's Disease	C0002395	MFT2	100188881		Trichoepithelioma	multiple familial	MFT2		75	0.601	0.692		0.01		1	1	MFT2	2020
Alzheimer's Disease	C0002395	SH2B3	10019	Q9UQQ2	SH2B adaptor protein 3		ENSG00000111252	0.527	0.692	0.00010289	0.01		1	1	0	2015	ENSG00000111252	ENSG00000111252
Alzheimer's Disease	C0002395	GNE	10020	Q9Y223	glucosamine (UDP-N-acetyl)-2-epimerase/N-acetylmannosamine kinase	Enzyme	ENSG00000159921	0.61	0.692	2.48e-16	0.01		1	1	0	2018	ENSG00000159921	ENSG00000159921
Alzheimer's Disease	C0002395	TSPY10	100289087	P0CV98;P0CW01;Q01534	testis specific protein Y-linked 10		ENSG00000236424	0.659	0.385	0.28371	0.01		1	1	0	2012	ENSG00000236424	ENSG00000236424
Alzheimer's Disease	C0002395	DEFB4B	100289462	O15263	defensin beta 4B		ENSG00000177257	0.51	0.769	0.067977	0.01		1	1	0	2016	ENSG00000177257	ENSG00000177257
Alzheimer's Disease	C0002395	MIR1246	100302142		microRNA 1246		ENSG00000283203	0.592	0.808		0.01		1	1	0	2017	ENSG00000283203	ENSG00000283203
Alzheimer's Disease	C0002395	MIR1229	100302156		microRNA 1229		ENSG00000221394	0.792	0.231		0.01		1	1	1	2016	ENSG00000221394	ENSG00000221394
Alzheimer's Disease	C0002395	MIR1306	100302197		microRNA 1306		ENSG00000284464	0.736	0.308		0.01		1	1	0	2012	ENSG00000284464	ENSG00000284464
Alzheimer's Disease	C0002395	MIR664A	100302234		microRNA 664a		ENSG00000281696	0.644	0.538		0.01		1	1	0	2016	ENSG00000281696	ENSG00000281696
Alzheimer's Disease	C0002395	MIR1908	100302263		microRNA 1908		ENSG00000284416	0.67	0.577		0.01		1	1	0	2018	ENSG00000284416	ENSG00000284416
Alzheimer's Disease	C0002395	FAS-AS1	100302740		FAS antisense RNA 1		FAS-AS1	0.695	0.538		0.01		1	1	0	1988	FAS-AS1	FAS-AS1
Alzheimer's Disease	C0002395	PARK16	100359403		Parkinson disease 16 (susceptibility)		PARK16	0.861	0.077		0.01		0	1	0	2013	PARK16	PARK16
Alzheimer's Disease	C0002395	MIR320E	100422913		microRNA 320e		ENSG00000211513	0.821	0.269		0.01		1	1	0	2016	ENSG00000211513	ENSG00000211513
Alzheimer's Disease	C0002395	SH2D3C	10044	Q8N5H7	SH2 domain containing 3C		ENSG00000095370	0.729	0.346	0.00035085	0.01		1	1	0	2018	ENSG00000095370	ENSG00000095370
Alzheimer's Disease	C0002395	MTRNR2L12	100463498	P0DMP1	MT-RNR2 like 12		ENSG00000269028	0.821	0.231		0.01		1	1	0	2015	ENSG00000269028	ENSG00000269028
Alzheimer's Disease	C0002395	LINC00672	100505576		long intergenic non-protein coding RNA 672		ENSG00000263874	0.89	0.154		0.01		1	1	0	2019	ENSG00000263874	ENSG00000263874
Alzheimer's Disease	C0002395	OCLN	100506658	Q16625	occludin		ENSG00000197822	0.507	0.846	8.56e-07	0.01		1	1	0	2019	ENSG00000197822	ENSG00000197822
Alzheimer's Disease	C0002395	SNHG19	100507303		small nucleolar RNA host gene 19		ENSG00000260260	1	0.077		0.01		1	1	0	2019	ENSG00000260260	ENSG00000260260
Alzheimer's Disease	C0002395	MICA	100507436	Q29983	MHC class I polypeptide-related sequence A		ENSG00000204520	0.473	0.846	0.0049697	0.01		1	1	0	2009	ENSG00000204520	ENSG00000204520
Alzheimer's Disease	C0002395	SOX21-AS1	100507533		SOX21 antisense divergent transcript 1		ENSG00000227640	0.751	0.346		0.01		1	1	0	2019	ENSG00000227640	ENSG00000227640
Alzheimer's Disease	C0002395	TMX2-CTNND1	100528016		TMX2-CTNND1 readthrough (NMD candidate)		TMX2-CTNND1	0.538	0.769		0.01		1	1	0	2018	TMX2-CTNND1	TMX2-CTNND1
Alzheimer's Disease	C0002395	FXYD6-FXYD2	100533181		FXYD6-FXYD2 readthrough		ENSG00000255245	0.89	0.231	0.85025	0.01		1	1	0	2010	ENSG00000255245	ENSG00000255245
Alzheimer's Disease	C0002395	P2RX5-TAX1BP3	100533970		P2RX5-TAX1BP3 readthrough (NMD candidate)		ENSG00000257950	0.588	0.769		0.01		1	1	0	2017	ENSG00000257950	ENSG00000257950
Alzheimer's Disease	C0002395	MIR4668	100616114		microRNA 4668		ENSG00000266315	0.821	0.154		0.01		1	1	0	2017	ENSG00000266315	ENSG00000266315
Alzheimer's Disease	C0002395	MIR4487	100616222		microRNA 4487		ENSG00000264583	0.839	0.154		0.01		1	1	0	2018	ENSG00000264583	ENSG00000264583
Alzheimer's Disease	C0002395	IL18BP	10068	O95998	interleukin 18 binding protein		ENSG00000137496	0.603	0.731	1.48e-08	0.01		0	1	0	2012	ENSG00000137496	ENSG00000137496
Alzheimer's Disease	C0002395	PQBP1	10084	O60828	polyglutamine binding protein 1	Transcription factor	ENSG00000102103	0.57	0.654	0.78935	0.01		1	1	0	2018	ENSG00000102103	ENSG00000102103
Alzheimer's Disease	C0002395	GDNF-AS1	100861519		GDNF antisense RNA 1		ENSG00000248587	0.861	0.115		0.01		1	1	0	2011	ENSG00000248587	ENSG00000248587
Alzheimer's Disease	C0002395	CERT1	10087	Q9Y5P4	ceramide transporter 1	Transporter	ENSG00000113163	0.674	0.5	0.66702	0.01		1	1	0	2012	ENSG00000113163	ENSG00000113163
Alzheimer's Disease	C0002395	LINC-ROR	100885779		long intergenic non-protein coding RNA	regulator of reprogramming	ENSG00000258609	108	0.548	0.769		0.01		0	1	0	ENSG00000258609	2006
Alzheimer's Disease	C0002395	ACTR2	10097	P61160	actin related protein 2	Cellular structure	ENSG00000138071	0.659	0.654	0.99896	0.01		0	1	0	2020	ENSG00000138071	ENSG00000138071
Alzheimer's Disease	C0002395	TSPAN3	10099	O60637	tetraspanin 3		ENSG00000140391	0.769	0.192	0.059759	0.01		1	1	0	2017	ENSG00000140391	ENSG00000140391
Alzheimer's Disease	C0002395	NOTCH2NLC	100996717	P0DPK4;Q7Z3S9	notch 2 N-terminal like C		ENSG00000286219	0.78	0.192		0.01		1	1	0	2019	ENSG00000286219	ENSG00000286219
Alzheimer's Disease	C0002395	CTDSP2	10106	O14595	CTD small phosphatase 2		ENSG00000175215	0.839	0.192	0.11425	0.01		1	1	0	2007	ENSG00000175215	ENSG00000175215
Alzheimer's Disease	C0002395	OPN1MW3	101060233	P04001;P0DN77;P0DN78	opsin 1	medium wave sensitive 3	ENSG00000269433	80	0.601	0.769		0.01		1	1	0	ENSG00000269433	2017
Alzheimer's Disease	C0002395	BCAP31	10134	P51572	B cell receptor associated protein 31	Transporter	ENSG00000185825	0.579	0.808	0.43366	0.01		1	1	0	2019	ENSG00000185825	ENSG00000185825
Alzheimer's Disease	C0002395	NAMPT	10135	P43490	nicotinamide phosphoribosyltransferase	Signaling	ENSG00000105835	0.502	0.808	0.97914	0.01		1	1	0	2019	ENSG00000105835	ENSG00000105835
Alzheimer's Disease	C0002395	LINC01080	101515984		long intergenic non-protein coding RNA 1080		ENSG00000281721	0.931	0.077		0.01		1	1	0	2015	ENSG00000281721	ENSG00000281721
Alzheimer's Disease	C0002395	WASF2	10163	Q9Y6W5	WASP family member 2	Cellular structure	ENSG00000158195	0.585	0.769	0.97567	0.01		1	1	0	2019	ENSG00000158195	ENSG00000158195
Alzheimer's Disease	C0002395	MPHOSPH6	10200	Q99547	M-phase phosphoprotein 6		ENSG00000135698	0.729	0.308	0.0004107	0.01		1	1	0	2009	ENSG00000135698	ENSG00000135698
Alzheimer's Disease	C0002395	EIF1	10209	P41567	eukaryotic translation initiation factor 1		ENSG00000173812	0.653	0.577	0.8307	0.01		1	1	0	2019	ENSG00000173812	ENSG00000173812
Alzheimer's Disease	C0002395	TOPORS	10210	Q9NS56	TOP1 binding arginine/serine rich protein	Enzyme	ENSG00000197579	0.659	0.538	0.99904	0.01		1	1	0	2018	ENSG00000197579	ENSG00000197579
Alzheimer's Disease	C0002395	DDX39A	10212	O00148	DExD-box helicase 39A		ENSG00000123136	0.674	0.692	0.60151	0.01		1	1	0	2008	ENSG00000123136	ENSG00000123136
Alzheimer's Disease	C0002395	OLIG2	10215	Q13516	oligodendrocyte transcription factor 2	Enzyme	ENSG00000205927	0.56	0.577	0.094592	0.01		1	1	0	2009	ENSG00000205927	ENSG00000205927
Alzheimer's Disease	C0002395	CALCOCO2	10241	Q13137	calcium binding and coiled-coil domain 2		ENSG00000136436	0.722	0.423	0.0001027	0.01		1	1	0	2014	ENSG00000136436	ENSG00000136436
Alzheimer's Disease	C0002395	RABEPK	10244	Q7Z6M1	Rab9 effector protein with kelch motifs		ENSG00000136933	0.553	0.692	2.84e-11	0.01		1	1	0	2017	ENSG00000136933	ENSG00000136933
Alzheimer's Disease	C0002395	MIR6840	102466747		microRNA 6840		ENSG00000284012	0.931	0.192		0.01		0	1	0	2020	ENSG00000284012	ENSG00000284012
Alzheimer's Disease	C0002395	MIR6845	102466748		microRNA 6845		ENSG00000284142	1	0.077		0.01		1	1	0	2018	ENSG00000284142	ENSG00000284142
Alzheimer's Disease	C0002395	GLYAT	10249	Q6IB77	glycine-N-acyltransferase		ENSG00000149124	0.729	0.462	3.64e-08	0.01		1	1	0	2017	ENSG00000149124	ENSG00000149124
Alzheimer's Disease	C0002395	CDK9	1025	P50750	cyclin dependent kinase 9	Kinase	ENSG00000136807	0.498	0.769	8.89e-05	0.01		1	1	0	2010	ENSG00000136807	ENSG00000136807
Alzheimer's Disease	C0002395	STAM2	10254	O75886	signal transducing adaptor molecule 2		ENSG00000115145	0.7	0.5	1.04e-05	0.01		1	1	0	2019	ENSG00000115145	ENSG00000115145
Alzheimer's Disease	C0002395	ABCC4	10257	O15439	ATP binding cassette subfamily C member 4	Transporter	ENSG00000125257	0.536	0.769	1.07e-07	0.01		1	1	0	2010	ENSG00000125257	ENSG00000125257
Alzheimer's Disease	C0002395	RAMP2	10266	O60895	receptor activity modifying protein 2	Receptor	ENSG00000131477	0.626	0.654	0.051127	0.01		1	1	0	2016	ENSG00000131477	ENSG00000131477
Alzheimer's Disease	C0002395	LOC102723407	102723407		immunoglobulin heavy variable 4-38-2-like		LOC102723407	0.514	0.769		0.01		1	1	0	2009	LOC102723407	LOC102723407
Alzheimer's Disease	C0002395	LOC102724334	102724334	P57053	histone H2B type F-S-like		LOC102724334	0.711	0.615		0.01		1	1	0	2016	LOC102724334	LOC102724334
Alzheimer's Disease	C0002395	APC2	10297	O95996	APC regulator of WNT signaling pathway 2		ENSG00000115266	0.582	0.654	0.99994	0.01		1	1	0	2011	ENSG00000115266	ENSG00000115266
Alzheimer's Disease	C0002395	APBB3	10307	O95704	amyloid beta precursor protein binding family B member 3		ENSG00000113108	0.716	0.538	5.08e-10	0.01		1	1	0	1999	ENSG00000113108	ENSG00000113108
Alzheimer's Disease	C0002395	TCIRG1	10312	Q13488	T cell immune regulator 1	ATPase H+ transporting V0 subunit a3	ENSG00000110719	146	0.565	0.692	2.4e-13	0.01		1	1	0	ENSG00000110719	2018
Alzheimer's Disease	C0002395	LANCL1	10314	O43813	LanC like 1		ENSG00000115365	0.552	0.692	1.08e-11	0.01		1	1	0	2017	ENSG00000115365	ENSG00000115365
Alzheimer's Disease	C0002395	LAMC3	10319	Q9Y6N6	laminin subunit gamma 3	Enzyme modulator	ENSG00000050555	0.722	0.308	1.37e-23	0.01		1	1	0	2015	ENSG00000050555	ENSG00000050555
Alzheimer's Disease	C0002395	CDKN2D	1032	P55273	cyclin dependent kinase inhibitor 2D		ENSG00000129355	0.547	0.769	0.49473	0.01		1	1	0	2012	ENSG00000129355	ENSG00000129355
Alzheimer's Disease	C0002395	TLR6	10333	Q9Y2C9	toll like receptor 6		ENSG00000174130	0.556	0.769	2.25e-05	0.01		1	1	0	2017	ENSG00000174130	ENSG00000174130
Alzheimer's Disease	C0002395	CCL26	10344	Q9Y258	C-C motif chemokine ligand 26	Signaling	ENSG00000006606	0.617	0.654	0.010114	0.01		1	1	0	2010	ENSG00000006606	ENSG00000006606
Alzheimer's Disease	C0002395	WARS2	10352	Q9UGM6	tryptophanyl tRNA synthetase 2	mitochondrial	ENSG00000116874	110	0.617	0.577	0.050885	0.01		1	1	0	ENSG00000116874	2007
Alzheimer's Disease	C0002395	NPM3	10360	O75607	nucleophosmin/nucleoplasmin 3	Chaperone	ENSG00000107833	0.861	0.192	0.069498	0.01		1	1	0	2016	ENSG00000107833	ENSG00000107833
Alzheimer's Disease	C0002395	SEMA3A	10371	Q14563	semaphorin 3A	Signaling	ENSG00000075213	0.5	0.808	0.9779	0.01		1	1	0	2010	ENSG00000075213	ENSG00000075213
Alzheimer's Disease	C0002395	TUBB4B	10383	P68371	tubulin beta 4B class IVb	Cellular structure	ENSG00000188229	0.65	0.654	0.80877	0.01		1	1	0	2019	ENSG00000188229	ENSG00000188229
Alzheimer's Disease	C0002395	SYCP2	10388	Q9BX26	synaptonemal complex protein 2		ENSG00000196074	0.751	0.346	1	0.01		1	1	0	2007	ENSG00000196074	ENSG00000196074
Alzheimer's Disease	C0002395	RACK1	10399	P63244	receptor for activated C kinase 1		ENSG00000204628	0.545	0.808	0.99836	0.01		1	1	0	2006	ENSG00000204628	ENSG00000204628
Alzheimer's Disease	C0002395	ADARB1	104	P78563	adenosine deaminase RNA specific B1	Enzyme	ENSG00000197381	0.588	0.654	0.80347	0.01		1	1	0	2014	ENSG00000197381	ENSG00000197381
Alzheimer's Disease	C0002395	PEMT	10400	Q9UBM1	phosphatidylethanolamine N-methyltransferase		ENSG00000133027	0.653	0.538	0.23456	0.01		1	1	1	2012	ENSG00000133027	ENSG00000133027
Alzheimer's Disease	C0002395	SPAG11B	10407	Q08648;Q6PDA7	sperm associated antigen 11B		ENSG00000164871	0.65	0.731	0.027751	0.01		1	1	0	2005	ENSG00000164871	ENSG00000164871
Alzheimer's Disease	C0002395	CDSN	1041	Q15517	corneodesmosin		ENSG00000204539	0.585	0.731	0.46391	0.01		1	1	0	2018	ENSG00000204539	ENSG00000204539
Alzheimer's Disease	C0002395	IFITM3	10410	Q01628	interferon induced transmembrane protein 3		ENSG00000142089	0.626	0.385	0.030466	0.01		1	1	0	2017	ENSG00000142089	ENSG00000142089
Alzheimer's Disease	C0002395	YAP1	10413	P46937	Yes associated protein 1	Enzyme modulator	ENSG00000137693	0.432	0.808	0.99918	0.01		1	1	0	2018	ENSG00000137693	ENSG00000137693
Alzheimer's Disease	C0002395	PRMT5	10419	O14744	protein arginine methyltransferase 5	Epigenetic regulator	ENSG00000100462	0.539	0.769	0.99999	0.01		1	1	0	2015	ENSG00000100462	ENSG00000100462
Alzheimer's Disease	C0002395	CFDP1	10428	Q9UEE9	craniofacial development protein 1		ENSG00000153774	0.619	0.615	0.0036535	0.01		1	1	0	1999	ENSG00000153774	ENSG00000153774
Alzheimer's Disease	C0002395	FAM3C	10447	Q92520	FAM3 metabolism regulating signaling molecule C		ENSG00000196937	0.691	0.538	0.096904	0.01		1	1	0	2016	ENSG00000196937	ENSG00000196937
Alzheimer's Disease	C0002395	GPNMB	10457	Q14956	glycoprotein nmb	Signaling	ENSG00000136235	0.566	0.692	2.88e-27	0.01		1	1	0	2018	ENSG00000136235	ENSG00000136235
Alzheimer's Disease	C0002395	COG5	10466	Q9UP83	component of oligomeric golgi complex 5		ENSG00000164597	0.656	0.538	9.77e-20	0.01		1	1	0	2016	ENSG00000164597	ENSG00000164597
Alzheimer's Disease	C0002395	ATP5PD	10476	O75947	ATP synthase peripheral stalk subunit d	Transporter	ENSG00000167863	0.78	0.346	0.00045999	0.01		1	1	0	2014	ENSG00000167863	ENSG00000167863
Alzheimer's Disease	C0002395	CEACAM5	1048	P06731	CEA cell adhesion molecule 5		ENSG00000105388	0.42	0.846	4.16e-10	0.01		1	1	0	2009	ENSG00000105388	ENSG00000105388
Alzheimer's Disease	C0002395	NXF1	10482	Q9UBU9	nuclear RNA export factor 1	Nucleic acid binding	ENSG00000162231	0.531	0.885	0.9763	0.01		1	1	0	2007	ENSG00000162231	ENSG00000162231
Alzheimer's Disease	C0002395	SEMA4D	10507	Q92854	semaphorin 4D	Signaling	ENSG00000187764	0.564	0.769	0.97472	0.01		1	1	0	2010	ENSG00000187764	ENSG00000187764
Alzheimer's Disease	C0002395	HYOU1	10525	Q9Y4L1	hypoxia up-regulated 1		ENSG00000149428	0.633	0.731	0.86105	0.01		1	1	0	2018	ENSG00000149428	ENSG00000149428
Alzheimer's Disease	C0002395	ZNRD2	10534	O60232	zinc ribbon domain containing 2		ENSG00000173465	0.443	0.769	1.84e-07	0.01		1	1	0	2008	ENSG00000173465	ENSG00000173465
Alzheimer's Disease	C0002395	THRA1/BTR	105371807		uncharacterized LOC105371807		THRA1/BTR	0.686	0.654		0.01		1	1	0	2011	THRA1/BTR	THRA1/BTR
Alzheimer's Disease	C0002395	PRDX4	10549	Q13162	peroxiredoxin 4	Enzyme	ENSG00000123131	0.619	0.692	0.026755	0.01		1	1	0	2019	ENSG00000123131	ENSG00000123131
Alzheimer's Disease	C0002395	CECR	1055		cat eye syndrome chromosome region		CECR	0.599	0.731		0.01		1	1	0	2016	CECR	CECR
Alzheimer's Disease	C0002395	SLC35A1	10559	P78382	solute carrier family 35 member A1	Transporter	ENSG00000164414	0.601	0.654	0.68262	0.01		1	1	0	2010	ENSG00000164414	ENSG00000164414
Alzheimer's Disease	C0002395	CCT2	10576	P78371	chaperonin containing TCP1 subunit 2	Chaperone	ENSG00000166226	0.656	0.577	0.99853	0.01		1	1	0	2020	ENSG00000166226	ENSG00000166226
Alzheimer's Disease	C0002395	NPC2	10577	P61916	NPC intracellular cholesterol transporter 2		ENSG00000119655	0.612	0.769	0.0017755	0.01		1	1	0	2007	ENSG00000119655	ENSG00000119655
Alzheimer's Disease	C0002395	TXNRD2	10587	Q9NNW7	thioredoxin reductase 2	Enzyme	ENSG00000184470	0.548	0.731	3.47e-11	0.01		1	1	0	2017	ENSG00000184470	ENSG00000184470
Alzheimer's Disease	C0002395	CAMKK2	10645	Q96RR4	calcium/calmodulin dependent protein kinase kinase 2	Kinase	ENSG00000110931	0.617	0.654	0.091625	0.01		1	1	0	2018	ENSG00000110931	ENSG00000110931
Alzheimer's Disease	C0002395	CST12P	106478911		cystatin 12	pseudogene	ENSG00000226344	51	0.641	0.615		0.01		1	1	0	ENSG00000226344	2010
Alzheimer's Disease	C0002395	SIRT1-AS	106633813		SIRT1 antisense RNA		SIRT1-AS	0.67	0.615		0.01		1	1	0	2017	SIRT1-AS	SIRT1-AS
Alzheimer's Disease	C0002395	CD226	10666	Q15762	CD226 molecule		ENSG00000150637	0.548	0.769	0.03921	0.01		1	1	0	2019	ENSG00000150637	ENSG00000150637
Alzheimer's Disease	C0002395	DCTN6	10671	O00399	dynactin subunit 6	Cellular structure	ENSG00000104671	0.442	0.769	0.055741	0.01		1	1	0	2008	ENSG00000104671	ENSG00000104671
Alzheimer's Disease	C0002395	USP39	10713	Q53GS9	ubiquitin specific peptidase 39	Enzyme	ENSG00000168883	0.656	0.385	0.01038	0.01		1	1	0	2012	ENSG00000168883	ENSG00000168883
Alzheimer's Disease	C0002395	NRG3	10718	P56975	neuregulin 3	Signaling	ENSG00000185737	0.67	0.615	0.10947	0.01		1	1	5	2014	ENSG00000185737	ENSG00000185737
Alzheimer's Disease	C0002395	CFL1	1072	P23528	cofilin 1		ENSG00000172757	0.529	0.769	0.55563	0.01		1	1	0	2019	ENSG00000172757	ENSG00000172757
Alzheimer's Disease	C0002395	CHL1	10752	O00533	cell adhesion molecule L1 like		ENSG00000134121	0.603	0.654	8.89e-12	0.01		1	1	0	2018	ENSG00000134121	ENSG00000134121
Alzheimer's Disease	C0002395	DHS	10774		dehydrated hereditary stomatocytosis		DHS	0.769	0.423		0.01		1	1	0	2017	DHS	DHS
Alzheimer's Disease	C0002395	ARPP19	10776	P56211	cAMP regulated phosphoprotein 19		ENSG00000128989	0.839	0.231	0.77371	0.01		1	1	0	2001	ENSG00000128989	ENSG00000128989
Alzheimer's Disease	C0002395	ADCY2	108	Q08462	adenylate cyclase 2		ENSG00000078295	0.695	0.308	0.99898	0.01		1	1	0	2012	ENSG00000078295	ENSG00000078295
Alzheimer's Disease	C0002395	CFTR	1080	P13569	CF transmembrane conductance regulator	Ion channel	ENSG00000001626	0.424	0.885	2.17e-58	0.01		1	1	0	2003	ENSG00000001626	ENSG00000001626
Alzheimer's Disease	C0002395	GJB6	10804	O95452	gap junction protein beta 6	Cell-cell junction	ENSG00000121742	0.528	0.808	1.66e-07	0.01		1	1	0	2017	ENSG00000121742	ENSG00000121742
Alzheimer's Disease	C0002395	HSPH1	10808	Q92598	heat shock protein family H (Hsp110) member 1		ENSG00000120694	0.65	0.538	0.99822	0.01		1	1	0	2010	ENSG00000120694	ENSG00000120694
Alzheimer's Disease	C0002395	WASF3	10810	Q9UPY6	WASP family member 3	Cellular structure	ENSG00000132970	0.595	0.769	0.54018	0.01		1	1	0	2019	ENSG00000132970	ENSG00000132970
Alzheimer's Disease	C0002395	ALDH1L1	10840	O75891	aldehyde dehydrogenase 1 family member L1	Enzyme	ENSG00000144908	0.663	0.615	1.41e-11	0.01		1	1	0	2018	ENSG00000144908	ENSG00000144908
Alzheimer's Disease	C0002395	CCL27	10850	Q9Y4X3	C-C motif chemokine ligand 27	Signaling	ENSG00000213927	0.502	0.846	0.013511	0.01		1	1	0	2019	ENSG00000213927	ENSG00000213927
Alzheimer's Disease	C0002395	C1QL1	10882	O75973	complement C1q like 1		ENSG00000131094	0.612	0.654	5.62e-06	0.01		1	1	0	2012	ENSG00000131094	ENSG00000131094
Alzheimer's Disease	C0002395	PRDX3	10935	P30048	peroxiredoxin 3	Enzyme	ENSG00000165672	0.568	0.769	0.0042426	0.01		1	1	0	2001	ENSG00000165672	ENSG00000165672
Alzheimer's Disease	C0002395	PRSS21	10942	Q9Y6M0	serine protease 21	Enzyme	ENSG00000007038	0.682	0.654	1.32e-07	0.01		1	1	0	2014	ENSG00000007038	ENSG00000007038
Alzheimer's Disease	C0002395	EBNA1BP2	10969	Q99848	EBNA1 binding protein 2		ENSG00000117395	0.55	0.692	1.37e-09	0.01		1	1	0	2017	ENSG00000117395	ENSG00000117395
Alzheimer's Disease	C0002395	COPS5	10987	Q92905	COP9 signalosome subunit 5	Enzyme	ENSG00000121022	0.566	0.769	0.99925	0.01		1	1	0	2005	ENSG00000121022	ENSG00000121022
Alzheimer's Disease	C0002395	ERVK-32	110006328		endogenous retrovirus group K member 32	envelope	ERVK-32	158	0.522	0.692		0.01		1	1	0	ERVK-32	1999
Alzheimer's Disease	C0002395	IL24	11009	Q13007	interleukin 24		ENSG00000162892	0.498	0.769	5.88e-07	0.01		1	1	0	2017	ENSG00000162892	ENSG00000162892
Alzheimer's Disease	C0002395	RAB31	11031	Q13636	RAB31	member RAS oncogene family	ENSG00000168461	36	0.674	0.577	0.0012566	0.01		1	1	0	ENSG00000168461	2018
Alzheimer's Disease	C0002395	LOC110366354	110366354		CYP3A4 5' regulatory region		LOC110366354	0.769	0.269		0.01		1	1	0	2020	LOC110366354	LOC110366354
Alzheimer's Disease	C0002395	ADRM1	11047	Q16186	adhesion regulating molecule 1		ENSG00000130706	0.633	0.538	0.99704	0.01		1	1	0	2019	ENSG00000130706	ENSG00000130706
Alzheimer's Disease	C0002395	CHD1	1105	O14646	chromodomain helicase DNA binding protein 1		ENSG00000153922	0.628	0.692	1	0.01		1	1	0	2019	ENSG00000153922	ENSG00000153922
Alzheimer's Disease	C0002395	RAPGEF4	11069	Q8WZA2	Rap guanine nucleotide exchange factor 4	Enzyme modulator	ENSG00000091428	0.647	0.538	0.99218	0.01		0	1	1	2016	ENSG00000091428	ENSG00000091428
Alzheimer's Disease	C0002395	STMN2	11075	Q93045	stathmin 2		ENSG00000104435	0.674	0.5	0.97687	0.01		1	1	0	2013	ENSG00000104435	ENSG00000104435
Alzheimer's Disease	C0002395	RER1	11079	O15258	retention in endoplasmic reticulum sorting receptor 1		ENSG00000157916	0.821	0.231	0.37879	0.01		1	1	0	2017	ENSG00000157916	ENSG00000157916
Alzheimer's Disease	C0002395	MNS16A	110806265		MNS16A minisatellite promoter		MNS16A	0.663	0.5		0.01		1	1	0	2017	MNS16A	MNS16A
Alzheimer's Disease	C0002395	STIN2-VNTR	110806307		serotonin transporter intronic VNTR enhancer		STIN2-VNTR	0.636	0.538		0.01		1	1	0	2007	STIN2-VNTR	STIN2-VNTR
Alzheimer's Disease	C0002395	FAF1	11124	Q9UNN5	Fas associated factor 1		ENSG00000185104	0.666	0.731	0.99895	0.01		1	1	0	2008	ENSG00000185104	ENSG00000185104
Alzheimer's Disease	C0002395	SLC7A9	11136	P82251	solute carrier family 7 member 9	Transporter	ENSG00000021488	0.666	0.692	9.06e-10	0.01		1	1	0	2008	ENSG00000021488	ENSG00000021488
Alzheimer's Disease	C0002395	TBC1D8	11138	O95759	TBC1 domain family member 8	Enzyme	ENSG00000204634	0.76	0.346	5.6e-13	0.01		1	1	0	2002	ENSG00000204634	ENSG00000204634
Alzheimer's Disease	C0002395	CHGB	1114	P05060	chromogranin B		ENSG00000089199	0.599	0.654	2.36e-07	0.01		1	1	0	2003	ENSG00000089199	ENSG00000089199
Alzheimer's Disease	C0002395	CORO1A	11151	P31146	coronin 1A	Cellular structure	ENSG00000102879	0.564	0.692	0.97024	0.01		1	1	0	2019	ENSG00000102879	ENSG00000102879
Alzheimer's Disease	C0002395	WDR45	11152	Q9Y484	WD repeat domain 45		ENSG00000196998	0.647	0.423	0.99145	0.01		1	1	0	2013	ENSG00000196998	ENSG00000196998
Alzheimer's Disease	C0002395	WDHD1	11169	O75717	WD repeat and HMG-box DNA binding protein 1	Nucleic acid binding	ENSG00000198554	0.529	0.846	4.37e-18	0.01		1	1	0	2009	ENSG00000198554	ENSG00000198554
Alzheimer's Disease	C0002395	WIF1	11197	Q9Y5W5	WNT inhibitory factor 1	Calcium-binding protein	ENSG00000156076	0.507	0.731	1.32e-09	0.01		1	1	0	2018	ENSG00000156076	ENSG00000156076
Alzheimer's Disease	C0002395	IFT43	112752	Q96FT9	intraflagellar transport 43		ENSG00000119650	0.617	0.577	1.82e-11	0.01		1	1	0	1998	ENSG00000119650	ENSG00000119650
Alzheimer's Disease	C0002395	STX1B	112755	P61266	syntaxin 1B	Transporter	ENSG00000099365	0.65	0.308	0.98766	0.01		1	1	0	2018	ENSG00000099365	ENSG00000099365
Alzheimer's Disease	C0002395	TREX1	11277	Q9NSU2	three prime repair exonuclease 1		ENSG00000213689	0.517	0.808	0.57528	0.01		1	1	0	2018	ENSG00000213689	ENSG00000213689
Alzheimer's Disease	C0002395	KLF8	11279	O95600	Kruppel like factor 8	Nucleic acid binding	ENSG00000102349	0.628	0.462	0.0022471	0.01		1	1	0	2014	ENSG00000102349	ENSG00000102349
[truncated: 1,398 more rows]

## Sheet: T5
Primary mouse microglia
apoe
igf1
calm1
aplp2
adam9
abca1
nfic
sgk1
ctsb
anxa1
hcls1
hspa4
ptpra
rac1
actb
soat1
ubb
denr
itm2b
cd36
gsn
hdac2
il1rn
cox1
tmem106b
ripk1
cx3cr1
anpep
syk
cdc42
glul
hspa5
pltp
lgmn
ptprc
vim
rab10
srrm2
hspa9
lipa
selenop
wnk1
akr1a1
ctss
cybb
ppp3r1
rock1
sfpq
calm2
ctsz
dnmt1
alas1
itgb2
mcl1
nd4
ncl
kidins220
c3ar1
txnrd1
calr
cd47
tank
actr2
nampt
gpnmb
cfl1
ctsl
eif4g2
eif5
pikfyve
snw1
fmr1
washc4
tram1
eid1
fth1
golga2
mylip
hnrnpa2b1
hsp90ab1
irf8
idh2
ireb2
mmp13
msr1
cytb
nd1
myh9
sh3glb1
pfkfb3
atp6v1b2
plek
ppp1cb
rtn4
tpm1
ubc
ube3a
uqcrc1
dek
sltm
mbd2
rabep1
specc1

## Sheet: T6
Primary microglia pathways
Enrichment FDR	nGenes	Pathway Genes	Fold Enrichment	Pathway	Genes	logp
2.92e-08	11	151	15.4336	Phagosome	CTSL CTSS CYBB PIKFYVE ITGB2 MSR1 ATP6V1B2 RAC1 ACTB CALR CD36	7.53392
4.28e-08	12	214	11.8801	Lipid and atherosclerosis	TANK CYBB ABCA1 HSPA4 HSPA5 HSP90AB1 PPP3R1 RAC1 CALM1 CALM2 CALM3 CD36	7.36894
2.14e-07	8	78	21.7293	Antigen processing and presentation	CTSB CTSL CTSS HSPA4 HSPA5 HSP90AB1 LGMN CALR	6.66878
2.14e-07	7	51	29.079	Cholesterol metabolism	ABCA1 MYLIP APOE LIPA PLTP SOAT1 CD36	6.66878
3.38e-06	10	217	9.76318	Regulation of actin cytoskeleton	ACTR2 CFL1 PIKFYVE GSN ITGB2 MYH9 PPP1CB RAC1 ACTB ROCK1	5.47104
1.36e-05	13	476	5.78612	Pathways of neurodegeneration-multiple diseases	CYBB HSPA5 MT-CO1 MT-ND1 MT-ND4 PPP3R1 RAC1 UBB UBC UQCRC1 CALM1 CALM2 CALM3	4.8679
1.59e-05	10	266	7.9647	Parkinson disease	HSPA5 MT-CO1 MT-ND1 MT-ND4 UBB UBC UQCRC1 CALM1 CALM2 CALM3	4.79905
2.32e-05	6	69	18.4227	Amphetamine addiction	HDAC2 PPP1CB PPP3R1 CALM1 CALM2 CALM3	4.63462
3.66e-05	6	76	16.7259	Pertussis	CFL1 IRF8 ITGB2 CALM1 CALM2 CALM3	4.43643
4.04e-05	11	384	6.06894	Alzheimer disease	CYBB APOE MT-CO1 MT-ND1 MT-ND4 PPP3R1 RTN4 UQCRC1 CALM1 CALM2 CALM3	4.39329

## Sheet: T7
id	p_val	avg_logFC	pct_1	pct_2	p_val_adj	cluster	gene	a_data_id	b_data_id	ct	type	a_species	a_condition	a_region	a_gender	b_species	b_condition	b_region	b_gender	description	hint	value	desc
2413744	8.773374683028649e-62	-0.96412	0.009	0.149	1.53e-57	Microglia	3222401L13Rik	AD00303	AD00301	Microglia	a_vs_b	Mouse	Disease	Cortex	Male	Mouse	Control	Cortex	Male	Disease vs control (same region)	AD00301 (M-H-Cortex-Male-7m) vs AD00303 (M-AD-Cortex-Male-7m_001)	AD00301 vs AD00303	AD00303(Male,Disease,Cortex) vs AD00301(Male,Control,Cortex)
2557214	7.511492244302922e-12	0.262731	0.269	0.149	1.42e-7	Microglia	3222401L13Rik	AD00304	AD00301	Microglia	a_vs_b	Mouse	Disease	Cortex	Male	Mouse	Control	Cortex	Male	Disease vs control (same region)	AD00301 (M-H-Cortex-Male-7m) vs AD00304 (M-AD-Cortex-Male-7m_002)	AD00301 vs AD00304	AD00304(Male,Disease,Cortex) vs AD00301(Male,Control,Cortex)
3557584	4.48377667706043e-64	-0.383218	0	0.274	5.54e-60	Microglia	3222401L13Rik	AD00711	AD00703	Microglia	a_vs_b	Mouse	Disease	Hippocampus	Male	Mouse	Control	Hippocampus	Male	Disease vs control (same region)	AD00703 (M-H-Hippocampus-Male-15m) vs AD00711 (M-AD-Hippocampus-Male-15m_001)	AD00703 vs AD00711	AD00711(Male,Disease,Hippocampus) vs AD00703(Male,Control,Hippocampus)
3577555	1.03530688999527e-66	-0.383218	0	0.274	1.29e-62	Microglia	3222401L13Rik	AD00712	AD00703	Microglia	a_vs_b	Mouse	Disease	Hippocampus	Male	Mouse	Control	Hippocampus	Male	Disease vs control (same region)	AD00703 (M-H-Hippocampus-Male-15m) vs AD00712 (M-AD-Hippocampus-Male-15m_002)	AD00703 vs AD00712	AD00712(Male,Disease,Hippocampus) vs AD00703(Male,Control,Hippocampus)
3597509	5.92095400044885e-71	-0.383218	0	0.274	7.33e-67	Microglia	3222401L13Rik	AD00713	AD00703	Microglia	a_vs_b	Mouse	Disease	Hippocampus	Male	Mouse	Control	Hippocampus	Male	Disease vs control (same region)	AD00703 (M-H-Hippocampus-Male-15m) vs AD00713 (M-AD-Hippocampus-Male-15m_003)	AD00703 vs AD00713	AD00713(Male,Disease,Hippocampus) vs AD00703(Male,Control,Hippocampus)

## Sheet: T8
	baseMean	log2FoldChange	lfcSE	stat	pvalue	padj	SRR13186693	SRR13186694	SRR13186695	SRR13186696	SRR13186697	SRR13186698	gene_name
ENSMUSG00000054976	181.901	1.51297	0.216924	6.97465	3.06638e-12	6.47181e-09	137.055	72.9599	76.4843	243.966	266.512	294.431	Nyap2
ENSMUSG00000118607	44.824	1.51657	0.358572	4.22946	2.34248e-05	0.0101788	27.8756	25.4781	16.7892	53.7253	61.5803	83.4953	Gm7592
ENSMUSG00000038179	419.981	0.551476	0.143909	3.83211	0.00012705	0.0399368	188.16	646.216	211.731	238.681	925.724	309.372	Slamf7
ENSMUSG00000037849	624.272	0.550194	0.115817	4.75053	2.02881e-06	0.00142732	656.238	375.222	488.753	790.907	605.708	828.801	Ifi206
ENSMUSG00000002111	6669.8	0.812898	0.112085	7.25252	4.0908e-13	1.20875e-09	5543.76	4367.17	4580.66	10086.3	8358.77	7082.16	Spi1
ENSMUSG00000026981	22902.4	1.18178	0.244436	4.83471	1.33341e-06	0.00103683	14382.7	14192.4	12769.1	25282.6	45067.7	25720.1	Il1rn
ENSMUSG00000026938	513.146	0.517514	0.13017	3.97566	7.01836e-05	0.0251643	320.569	537.355	428.125	534.611	628.927	629.291	Fcna
ENSMUSG00000044103	652.124	0.586587	0.142695	4.11078	3.94326e-05	0.0157453	495.953	603.367	448.645	598.905	1135.7	630.17	Il36g
ENSMUSG00000031391	300.415	0.71571	0.147259	4.8602	1.17267e-06	0.000962504	229.974	178.346	265.829	424.518	290.74	413.082	L1cam
ENSMUSG00000028238	726.555	0.556922	0.108267	5.14396	2.69008e-07	0.00028388	595.841	599.892	568.036	789.146	1007.49	798.918	Atp6v0d2
ENSMUSG00000058427	1137.52	0.632143	0.122887	5.14408	2.68829e-07	0.00028388	973.323	829.195	867.443	1187.24	1656.61	1311.32	Cxcl2
ENSMUSG00000020256	705.626	0.519677	0.112691	4.61154	3.99698e-06	0.00246047	411.165	812.982	542.852	555.749	1109.46	801.555	Aldh1l2
ENSMUSG00000031789	8.20353	5.13812	1.33041	3.86205	0.000112441	0.0369156	0	0	0.932735	21.1378	6.05708	21.0935	Cngb1
ENSMUSG00000050578	139.494	2.21379	0.243354	9.097	9.28646e-20	4.57327e-16	68.5275	17.3714	62.4932	274.792	114.075	299.704	Mmp13
ENSMUSG00000049723	1521.92	2.39595	0.135707	17.6553	9.26263e-70	1.36846e-65	716.635	308.053	376.825	3590.79	1348.71	2790.5	Mmp12
ENSMUSG00000038067	399.225	0.830766	0.144488	5.74973	8.9384e-09	1.46729e-05	295.017	303.42	261.166	443.014	654.165	438.57	Csf3
ENSMUSG00000020758	34.0274	1.87788	0.397197	4.72783	2.2693e-06	0.00152394	15.0993	11.5809	16.7892	45.7986	52.4947	62.4017	Itgb4
ENSMUSG00000018500	116.115	0.873587	0.202472	4.31461	1.59883e-05	0.0076197	66.2046	111.177	72.7533	124.185	188.779	133.592	Adora2b
ENSMUSG00000069873	170.518	2.06695	0.196166	10.5368	5.84754e-26	4.31958e-22	34.8445	133.181	42.9058	128.588	487.595	195.994	4930438A08Rik
ENSMUSG00000035385	19039.5	0.507644	0.108567	4.67584	2.92749e-06	0.00188047	23601.3	5356.18	18907.5	30438.5	10322.3	25611.1	Ccl2
ENSMUSG00000035352	355.605	1.26959	0.140175	9.05718	1.33869e-19	4.94446e-16	296.178	96.1217	235.982	650.869	313.959	540.522	Ccl12
ENSMUSG00000021367	32.7229	1.97381	0.483081	4.08587	4.3912e-05	0.0170725	29.0371	6.94856	6.52914	47.5601	33.314	72.9485	Edn1
ENSMUSG00000050919	20.1551	7.3323	1.28735	5.69566	1.22892e-08	1.81561e-05	0	0	0	44.9179	10.0951	65.9173	Zfp366
ENSMUSG00000021262	375.877	0.738118	0.170036	4.34096	1.41863e-05	0.00722719	288.048	342.796	218.26	452.702	596.623	356.832	Evl
ENSMUSG00000095620	503.192	1.10336	0.153872	7.17066	7.46369e-13	1.83781e-09	288.048	310.369	356.305	508.189	819.725	736.516	Csta2
ENSMUSG00000024677	63.8819	1.10947	0.294813	3.76331	0.000167678	0.0485741	67.366	20.8457	36.3767	102.166	68.6469	87.8898	Ms4a6b
ENSMUSG00000029810	1047.57	-0.584504	0.133922	-4.3645	1.27411e-05	0.00672276	1018.62	1292.43	1466.26	752.154	807.611	948.331	Tmem176b
ENSMUSG00000003545	306.498	-0.620839	0.148762	-4.17337	3.00132e-05	0.0123171	324.054	481.767	319.928	232.516	244.302	236.423	Fosb
ENSMUSG00000031722	151.701	-1.4243	0.262558	-5.42471	5.80472e-08	7.79627e-05	106.856	275.626	287.282	66.0557	97.9228	76.4641	Hp
ENSMUSG00000016283	256.884	-0.665922	0.172954	-3.85027	0.000117985	0.0378939	84.7883	702.963	183.749	64.2942	429.043	76.4641	H2-M2

## Sheet: T9
	baseMean	log2FoldChange	lfcSE	stat	pvalue	padj	SRR13186687	SRR13186688	SRR13186689	SRR13186690	SRR13186691	SRR13186692	gene_name
ENSMUSG00000039748	726.218	0.534782	0.100111	5.34191	9.19733e-08	1.4733e-06	518.79	660.856	588.315	801.006	996.804	791.538	Exo1
ENSMUSG00000061024	1976.51	0.320349	0.0728464	4.39759	1.09458e-05	0.000104418	1430.44	2056.49	1762.74	1954.65	2490.55	2164.17	Rrs1
ENSMUSG00000026374	2354.38	0.314866	0.0753174	4.18051	2.9085e-05	0.000249192	1880.35	2173.43	2224.12	2447.95	2743.88	2656.52	Tsn
ENSMUSG00000025912	154.153	0.473523	0.184721	2.56346	0.0103636	0.0387022	127.007	114.74	146.803	190.483	158.207	187.676	Mybl1
ENSMUSG00000026049	412.14	0.455066	0.120574	3.77417	0.00016054	0.00109028	367.028	325.464	352.106	454.229	495.005	479.006	Tex30
ENSMUSG00000026047	623.668	0.300755	0.100486	2.99302	0.00276234	0.0127985	539.24	577.008	558.513	667.179	698.831	701.234	Poglut2
ENSMUSG00000004872	513.496	0.574978	0.122983	4.67527	2.93574e-06	3.27466e-05	524.172	317.741	419.437	643.735	610.506	565.384	Pax3
ENSMUSG00000008475	6512.66	0.638837	0.0616611	10.3605	3.75162e-25	7.37799e-23	5120.09	5000	5166.8	7981.73	7978.32	7829	Arpc5
ENSMUSG00000039630	13034.6	0.251446	0.0672798	3.73732	0.000185991	0.00124023	10948.4	12612.5	12046.7	14204.2	15342.2	13053.3	Hnrnpu
ENSMUSG00000032883	757.766	0.359983	0.0941438	3.82375	0.000131435	0.000918608	720.064	620.036	658.957	869.384	810.449	867.708	Acsl3
ENSMUSG00000079470	510.13	0.335367	0.118898	2.82062	0.0047931	0.0203826	443.447	473.301	435.994	636.897	551.3	519.84	Utp14b
ENSMUSG00000042699	5574.61	0.30036	0.0802777	3.74151	0.000182918	0.00122229	3951.2	5892.54	5130.38	6178.49	6815.54	5479.52	Dhx9
ENSMUSG00000026496	5370.95	0.668517	0.0714721	9.35353	8.47674e-21	9.50511e-19	3953.35	3998.24	4487.98	6590.71	6653.45	6541.97	Parp1
ENSMUSG00000025937	980.252	0.259269	0.0919872	2.81853	0.00482443	0.0204818	826.62	932.26	916.139	1025.68	1045.33	1135.48	Lactb2
ENSMUSG00000026516	3045.47	0.174334	0.0691883	2.5197	0.0117454	0.0428365	2936.22	2707.42	2954.82	3301.71	3204.91	3167.72	Nvl
ENSMUSG00000004880	1540.5	0.515628	0.0831725	6.1995	5.66412e-10	1.39239e-08	1079.56	1353.71	1362.07	1753.42	1889.75	1804.52	Lbr
ENSMUSG00000026223	3964.68	0.296649	0.0748869	3.9613	7.45432e-05	0.000565175	3763.92	3149.82	3810.25	4572.57	3909.57	4581.97	Itm2c
ENSMUSG00000079658	1572.02	0.26386	0.0769776	3.42775	0.000608596	0.00351069	1373.39	1496.03	1409.53	1647.92	1763.58	1741.7	Eloc
ENSMUSG00000026234	34562.1	0.259612	0.0623008	4.16707	3.08543e-05	0.000262416	28104	34132.8	31638.8	33587.5	42049.2	37860.3	Ncl
ENSMUSG00000073627	127.052	0.492284	0.19683	2.50106	0.0123822	0.0447504	97.9459	114.74	102.652	148.479	165.002	133.494	NA
ENSMUSG00000041859	4874.84	0.472772	0.0820147	5.76448	8.19083e-09	1.60097e-07	3264.5	4357.9	4589.52	5270.03	6061.39	5705.67	Mcm3
ENSMUSG00000026238	9984.71	0.541872	0.0737372	7.34869	2.00157e-13	8.58594e-12	6618.34	8833.85	8888.75	11279.5	12434.3	11853.4	Ptma
ENSMUSG00000026239	1074.27	0.26739	0.0978273	2.73329	0.00627048	0.0255667	1126.92	775.596	1056.32	1225.93	979.333	1281.54	Pde6d
ENSMUSG00000025980	16733.4	0.407925	0.0613605	6.64801	2.97077e-11	9.085e-10	12270.1	15923.4	14774.1	17248	20765.9	19418.6	Hspd1
ENSMUSG00000046994	622.872	0.288468	0.100703	2.86455	0.00417606	0.0181697	530.63	582.525	567.344	671.086	689.125	696.522	Mars2
ENSMUSG00000026355	6911.88	0.536014	0.0737113	7.2718	3.54721e-13	1.44869e-11	4803.65	5898.06	6181.18	7893.81	8578.15	8116.41	Mcm6
ENSMUSG00000026255	18.6704	1.60208	0.528588	3.03087	0.00243853	0.011511	12.9159	8.82613	6.62269	32.2356	18.4414	32.9808	Efhd1
ENSMUSG00000026039	272.262	0.972945	0.186368	5.22055	1.78395e-07	2.64857e-06	152.839	145.631	253.87	386.827	326.121	368.285	Sgo2a
ENSMUSG00000026617	1494.34	0.700125	0.0785248	8.91597	4.83563e-19	4.38396e-17	1136.6	1135.26	1142.41	1847.2	1898.49	1806.09	Bpnt1
ENSMUSG00000014226	2588.42	0.177566	0.0703587	2.52372	0.0116119	0.0424496	2219.39	2544.13	2504.48	2599.36	2910.82	2752.32	Cacybp
ENSMUSG00000016528	16113.8	0.260896	0.0886844	2.94185	0.00326254	0.0147524	12123.8	15726	16089.8	16085.6	17056.3	19601.6	Mapkapk2
ENSMUSG00000016526	321.66	0.345082	0.133312	2.58853	0.00963861	0.036496	231.411	321.05	295.813	360.453	384.357	336.875	Dyrk3
ENSMUSG00000026615	14272.6	0.167047	0.0634934	2.63093	0.00851514	0.0329946	13199	13656.2	13414.3	14059.6	15801.3	15504.9	Eprs1
ENSMUSG00000001305	782.373	0.348047	0.0962839	3.6148	0.000300577	0.0018993	605.973	764.563	683.241	765.84	988.069	886.554	Rrp15
ENSMUSG00000026036	991.088	0.247844	0.096727	2.5623	0.010398	0.0387834	882.589	900.265	926.073	950.462	1190.92	1096.22	Nif3l1
ENSMUSG00000026709	929.304	0.446315	0.09982	4.47119	7.77839e-06	7.78022e-05	814.78	708.297	846.6	1054.98	976.422	1174.74	Dars2
ENSMUSG00000026134	853.763	0.290626	0.0987017	2.94449	0.00323488	0.0146429	681.316	791.042	826.732	960.23	986.128	877.131	Prim2
ENSMUSG00000026605	2006.62	1.01566	0.227821	4.45816	8.26644e-06	8.17644e-05	1115.08	1202.56	1666.71	2833.8	2465.32	2756.25	Cenpf
ENSMUSG00000026434	4269.44	0.92498	0.0747263	12.3782	3.42781e-35	1.82574e-32	3000.8	2747.13	3111.56	6067.13	5405.26	5284.77	Nucks1
ENSMUSG00000038079	757.565	0.313654	0.0987652	3.17575	0.00149449	0.00762028	615.66	709.4	697.59	773.654	857.038	892.051	Tmem237
ENSMUSG00000062510	828.069	0.65219	0.10709	6.09014	1.12815e-09	2.59189e-08	625.347	584.731	726.288	1094.06	904.597	1033.4	Nsl1
ENSMUSG00000041075	1857	0.793	0.0980629	8.08664	6.13317e-16	3.88121e-14	1645.71	1162.84	1320.12	2757.61	2239.17	2016.54	Fzd7
ENSMUSG00000037474	1721.28	0.459874	0.0930393	4.94279	7.70136e-07	9.86437e-06	1287.29	1417.7	1632.49	1837.43	2053.79	2098.99	Dtl
ENSMUSG00000026020	2908.02	0.311469	0.0765181	4.07053	4.6906e-05	0.000378296	2276.43	2791.26	2668.94	2972.51	3741.66	2997.32	Nop58
ENSMUSG00000026622	1687.89	0.746371	0.108002	6.91071	4.82232e-12	1.65265e-10	1009.6	1294.13	1479.07	2198.86	2020.79	2124.9	Nek2
ENSMUSG00000044783	2771.1	0.502786	0.101033	4.97647	6.4756e-07	8.39529e-06	1964.3	2238.53	2675.57	3384.74	3008.85	3354.61	A730008H23Rik
ENSMUSG00000049439	965.262	0.296683	0.0907869	3.26791	0.00108345	0.00578759	864.292	841.792	890.752	1009.07	1120.07	1065.59	Cyp20a1
ENSMUSG00000041406	760.418	0.379355	0.107457	3.53029	0.000415097	0.0025124	588.752	635.481	756.09	856.685	877.421	848.077	Firrm
ENSMUSG00000047180	558.349	0.509132	0.12209	4.17014	3.04419e-05	0.000259293	397.165	440.203	543.06	660.341	667.771	641.554	Neurl3
ENSMUSG00000026308	137.046	2.00986	0.217931	9.22245	2.90375e-20	3.05376e-18	39.8241	52.9568	70.642	216.858	217.414	224.583	Klhl30
ENSMUSG00000026114	16.6839	1.41565	0.543078	2.60671	0.00914174	0.0349073	10.7633	7.72286	8.83025	22.4672	29.1179	21.2019	Cnga3
ENSMUSG00000026429	372.126	0.649153	0.132905	4.88433	1.03779e-06	1.307e-05	259.395	291.262	318.993	466.928	416.387	479.791	Ube2t
ENSMUSG00000026274	480.339	0.343482	0.118954	2.88751	0.00388305	0.0170809	377.791	418.138	473.522	543.121	526.064	543.397	Pask
ENSMUSG00000026688	351.462	0.465014	0.167319	2.7792	0.00544925	0.0227268	222.8	278.023	384.116	368.267	396.975	458.59	Mgst3
ENSMUSG00000026683	706.711	0.749095	0.119218	6.28342	3.31203e-10	8.41704e-09	459.592	503.089	619.221	895.759	825.008	937.596	Nuf2
ENSMUSG00000026281	1612.61	0.329712	0.0858179	3.84199	0.000122041	0.000864293	1201.18	1516.99	1559.64	1698.72	1861.61	1837.5	Dtymk
ENSMUSG00000026285	164.703	1.6451	0.201493	8.16455	3.22625e-16	2.14798e-14	51.6638	86.0548	101.548	248.116	274.679	226.154	Pdcd1
ENSMUSG00000026663	5804.6	0.251926	0.0665166	3.78742	0.000152217	0.00104109	5542.01	4927.19	5463.72	6197.05	6333.15	6364.5	Atf6
ENSMUSG00000026078	1385.36	0.242564	0.089929	2.69728	0.00699077	0.027933	1104.31	1344.88	1348.82	1351.94	1546.16	1616.06	Pdcl3
ENSMUSG00000003134	113.314	0.610644	0.210674	2.89852	0.00374928	0.0165437	120.549	63.9894	91.6139	160.201	95.1186	148.413	Tbc1d8
ENSMUSG00000026196	479.986	0.822484	0.120168	6.84444	7.67756e-12	2.54255e-10	326.127	330.98	384.116	652.527	569.741	616.426	Bard1
ENSMUSG00000003135	820.872	0.265717	0.093559	2.8401	0.00450993	0.0193783	720.064	739.188	775.958	865.477	902.656	921.891	Cnot11
ENSMUSG00000026335	2044.98	0.331915	0.0760838	4.36249	1.28588e-05	0.000119991	1884.65	1733.23	1822.34	2187.14	2282.85	2359.69	Pam
ENSMUSG00000026192	4015.85	0.278508	0.0665541	4.18469	2.8556e-05	0.000245152	3173.02	4080.98	3580.67	3947.39	4905.4	4407.64	Atic
ENSMUSG00000005674	540.738	0.296026	0.109359	2.70693	0.00679091	0.0273412	499.416	439.1	522.089	626.152	572.653	585.016	Tomm40l
ENSMUSG00000006403	242.664	0.493571	0.15183	3.2508	0.0011508	0.00609645	207.731	198.588	199.784	269.607	263.032	317.243	Adamts4
ENSMUSG00000041498	974.126	1.09712	0.230894	4.75164	2.01778e-06	2.36202e-05	543.546	530.671	789.204	1337.29	1242.37	1401.68	Kif14
ENSMUSG00000041483	2029.45	0.2516	0.0760364	3.30894	0.000936511	0.00511381	2055.79	1722.2	1805.79	2176.39	2147.93	2268.6	Zfp281
ENSMUSG00000033845	1700.58	0.21881	0.0827466	2.64433	0.0081852	0.0319485	1528.39	1567.74	1617.04	1707.51	1818.9	1963.93	Mrpl15
ENSMUSG00000033952	1451.55	1.05344	0.297651	3.53918	0.000401372	0.00243741	763.117	808.694	1260.52	2069.92	1740.28	2066.79	Aspm
ENSMUSG00000055322	46.5935	1.70977	0.386097	4.42835	9.49555e-06	9.20953e-05	21.5266	11.0327	34.2172	97.6836	64.0595	51.0416	Tns1
ENSMUSG00000026361	1901.15	0.280377	0.0901877	3.10881	0.00187841	0.00927287	1756.57	1763.02	1612.62	1933.16	2376.02	1965.5	Cdc73
ENSMUSG00000018199	1887.28	0.216375	0.0762801	2.83658	0.0045599	0.0195536	1926.63	1619.59	1713.07	2043.54	2016.9	2003.97	Ro60
ENSMUSG00000026179	748.213	0.285834	0.095765	2.98475	0.00283812	0.0130974	679.163	675.199	666.684	792.214	860.92	815.096	Pnkd
ENSMUSG00000073490	9048.01	0.221035	0.0641575	3.4452	0.000570639	0.00330965	8348	8400.27	8294.92	9177.38	10064.1	10003.4	Ifi207
ENSMUSG00000026172	588.044	0.325567	0.12866	2.53045	0.0113916	0.0417603	513.409	474.404	581.693	585.125	605.653	767.98	Bcs1l
ENSMUSG00000033257	2815.67	0.271317	0.0700746	3.87183	0.000108021	0.000777058	2327.02	2740.51	2565.19	2852.36	3242.77	3166.15	Ttll4
ENSMUSG00000026385	1363.03	0.271324	0.0890513	3.04683	0.00231266	0.0110432	1134.45	1234.55	1335.58	1486.74	1429.69	1557.16	Dbi
ENSMUSG00000026389	987.931	0.227417	0.0872442	2.60668	0.00914257	0.0349073	777.109	1033.76	912.827	1021.77	1138.51	1043.61	Steap3
ENSMUSG00000062963	1695.84	0.210977	0.0777737	2.71271	0.00667356	0.0269792	1625.26	1582.08	1508.87	1782.73	1864.52	1811.59	Ufc1
ENSMUSG00000006412	997.575	0.315314	0.0868676	3.62982	0.00028362	0.00180105	865.368	919.021	878.61	1059.87	1140.45	1122.13	Pfdn2
ENSMUSG00000042901	1740.15	0.274387	0.0791686	3.46585	0.000528551	0.00308938	1305.59	1749.78	1657.88	1834.5	2046.99	1846.14	Aida
ENSMUSG00000025995	1916.45	0.386333	0.0765732	5.04528	4.52851e-07	6.08707e-06	1556.37	1748.68	1657.88	2004.47	2395.44	2135.9	Wdr75
ENSMUSG00000026080	404.528	0.340972	0.124028	2.74915	0.00597498	0.0245671	316.44	354.148	397.361	433.715	479.475	446.025	Chst10
ENSMUSG00000023150	4814.29	0.205944	0.0667048	3.0874	0.00201918	0.00985534	4274.1	4620.48	4478.04	4814.83	5579.97	5118.3	Ivns1abp
ENSMUSG00000073538	922.78	0.242653	0.0934995	2.59523	0.00945279	0.0359521	730.827	917.917	876.402	878.176	1092.89	1040.46	NA
ENSMUSG00000049881	1339.57	0.285446	0.103487	2.75828	0.00581059	0.023999	1120.46	1140.78	1364.27	1510.19	1304.48	1597.21	NA
ENSMUSG00000097113	144.539	0.685454	0.190651	3.59534	0.000323971	0.00202562	120.549	115.843	96.029	164.108	185.384	185.32	Gm19705
ENSMUSG00000041945	93.1678	0.735505	0.228065	3.22498	0.00125983	0.00657957	67.8087	67.2992	75.0571	117.22	106.766	124.856	Mfsd9
ENSMUSG00000090553	1286.75	0.38836	0.0834967	4.6512	3.30011e-06	3.64294e-05	1049.42	1141.88	1146.83	1373.43	1491.81	1517.11	Snrpe
ENSMUSG00000025925	398.102	0.544653	0.143443	3.79701	0.000146453	0.00100922	277.693	292.366	400.673	461.067	470.74	486.074	Terf1
ENSMUSG00000027459	328.986	0.414239	0.130237	3.18065	0.00146945	0.00751357	280.922	285.746	280.36	393.665	348.445	384.775	Fam110a
ENSMUSG00000074698	1990.66	0.31182	0.0785952	3.96742	7.26547e-05	0.000553154	1866.35	1713.37	1762.74	2186.16	2046.99	2368.33	Csnk2a1
ENSMUSG00000027466	3157.62	0.27689	0.0749209	3.69576	0.000219228	0.00143272	2742.48	2768.09	3056.37	3397.44	3382.53	3598.83	Rbck1
ENSMUSG00000074678	18.7729	1.27346	0.510021	2.49688	0.0125293	0.0451287	17.2213	6.6196	11.0378	34.1893	18.4414	25.1282	Defb25
ENSMUSG00000026646	209.247	0.636109	0.156521	4.06404	4.82301e-05	0.000386779	149.61	179.832	160.048	247.14	278.562	240.288	Suv39h2
ENSMUSG00000009614	32.3531	1.26505	0.397698	3.18094	0.00146796	0.00750899	16.1449	19.8588	20.9718	56.6565	34.9415	45.5449	Sardh
ENSMUSG00000027469	3606.42	0.760233	0.0953766	7.97086	1.5758e-15	9.50164e-14	2536.91	2358.78	3152.4	4733.75	4271.6	4585.11	Tpx2
ENSMUSG00000026917	3063.9	0.219495	0.0686496	3.19732	0.0013871	0.00715259	2745.71	2871.8	2867.62	3325.15	3391.27	3181.86	Wdr5
ENSMUSG00000015846	4578.55	0.233042	0.0649661	3.58714	0.000334329	0.00207807	4378.5	4046.78	4228.59	5227.05	4717.11	4873.3	Rxra
ENSMUSG00000026662	1232.65	0.242212	0.081889	2.9578	0.00309839	0.0141251	1083.86	1147.4	1151.24	1289.42	1393.78	1330.22	Sephs1
ENSMUSG00000026833	2392.94	0.563642	0.0799881	7.04657	1.83384e-12	6.81452e-11	2120.37	1625.11	2094.98	2991.07	2563.35	2962.77	Olfm1
ENSMUSG00000035829	315.124	0.462804	0.133796	3.45902	0.000542137	0.003163	242.174	263.681	288.087	350.684	370.768	375.352	Ppp1r26
ENSMUSG00000034848	1369.76	0.373505	0.0806914	4.62881	3.67769e-06	4.00442e-05	1160.28	1190.42	1228.51	1516.05	1535.49	1587.79	Ttc21b
ENSMUSG00000026829	116.537	0.608132	0.230689	2.63616	0.00838511	0.0325598	69.9613	90.4678	117.001	144.572	119.384	157.836	Gbgt1
ENSMUSG00000063611	98.0778	0.672918	0.24047	2.79835	0.00513647	0.0215985	72.114	69.5058	86.0949	117.22	95.1186	148.413	NA
ENSMUSG00000026669	1613.73	0.536291	0.0870063	6.16383	7.10084e-10	1.703e-08	1162.43	1370.26	1411.74	1973.21	1975.17	1789.6	Mcm10
ENSMUSG00000039128	1462.6	0.246953	0.0813032	3.03744	0.002386	0.01133	1372.32	1316.2	1323.43	1559.03	1669.43	1535.18	Cdc123
ENSMUSG00000025817	1031.66	0.299935	0.087854	3.41402	0.000640113	0.00366111	882.589	920.124	966.912	1104.8	1195.78	1119.78	Nudt5
ENSMUSG00000026816	794.164	0.256037	0.0973343	2.63049	0.0085261	0.033017	659.789	751.324	750.571	816.635	971.569	815.096	Gtf3c5
ENSMUSG00000038914	1750.59	0.308279	0.0833875	3.69695	0.000218207	0.0014275	1214.1	1793.91	1677.75	1843.29	2090.67	1883.83	Dido1
ENSMUSG00000005233	923.624	0.752418	0.107823	6.9783	2.98772e-12	1.06981e-10	644.721	618.932	802.449	1208.35	1140.45	1126.84	Spc25
ENSMUSG00000061186	1217.28	0.295637	0.0827834	3.57121	0.00035534	0.00219012	1171.05	1000.66	1120.34	1358.78	1280.22	1372.63	Sfmbt2
ENSMUSG00000068882	4372.74	0.170851	0.0663253	2.57596	0.00999628	0.0375831	4062.06	4127.32	4139.18	4576.48	4861.73	4469.68	Ssb
ENSMUSG00000027286	253.42	0.699349	0.145595	4.80337	1.56015e-06	1.87438e-05	189.434	182.039	208.615	314.541	308.65	317.243	Lrrc57
ENSMUSG00000038375	1645.31	0.308112	0.0779511	3.95263	7.72969e-05	0.000583286	1760.87	1284.2	1410.63	1906.78	1624.78	1884.61	Trp53inp2
ENSMUSG00000027272	1756.23	0.322022	0.0749351	4.29735	1.72854e-05	0.000156487	1614.49	1528.02	1545.29	1936.09	1947.99	1965.5	Ubr1
ENSMUSG00000026790	1296.56	0.777858	0.0881882	8.82044	1.1401e-18	9.71592e-17	909.497	920.124	1034.24	1568.8	1652.93	1693.8	Odf2
ENSMUSG00000019715	1790.67	0.266676	0.076291	3.49552	0.000473147	0.0028033	1462.73	1766.33	1640.22	1925.34	1983.9	1965.5	Gle1
ENSMUSG00000023206	545.422	0.416422	0.132767	3.13649	0.00170983	0.00857462	401.47	449.029	551.891	646.666	551.3	672.179	Il15ra
ENSMUSG00000026727	1317.71	0.333616	0.0888778	3.75365	0.000174279	0.0011713	1090.32	1125.33	1278.18	1409.57	1509.28	1493.56	Rsu1
ENSMUSG00000038685	1540.84	0.518808	0.0808536	6.41663	1.39323e-10	3.83003e-09	1191.5	1274.27	1332.26	1847.2	1789.78	1810.02	Rtel1
[truncated: 3,518 more rows]

[truncated: 3 more sheets: T10, T11, T12]
